# Supplementary material for: Tumor cell-derived EMP1 is essential for cancer-associated fibroblast infiltration in tumor microenvironment of triple-negative breast cancer
Source: Cell Death Dis. 2025 Feb 27;16(1):143. doi: 10.1038/s41419-025-07464-9 (PMC11868485; doi:10.1038/s41419-025-07464-9)
Supplement: Supplementary file 2 — Supplementary Table S2 [file 41419_2025_7464_MOESM2_ESM.xlsx]

## Sheet: Sheet1
Symbol	sh-NC2_Count	sh-NC1_Count	sh-NC3_Count	sh-EMP1-3_Count	sh-EMP1-2_Count	sh-EMP1-1_Count
MADD	3118	3966	3266	4999	3669	4675
MAST2	2378	2569	2332	2919	1775	2252
ZNF32	566	568	614	631	500	646
GAN	933	1049	1098	1264	1006	1142
LDB2	58	178	128	171	105	99
PXK	1762	1784	1645	2304	1651	1488
PDHB	4442	5052	4337	6119	4521	4818
MRPL49	3282	2927	3303	3511	2732	3538
CDC42EP2	501	360	334	507	280	401
RGPD6	735	927	859	972	722	976
ATP6V1E2	242	198	193	193	106	175
KLHL17	442	493	455	422	251	387
EIF4ENIF1	968	962	1042	1071	902	866
KRTCAP2	583	465	506	554	533	443
ARPC2	14385	13225	14908	19082	14231	17472
CCT3	19212	17014	19640	19562	15484	18097
NFIA	1311	1552	1542	1739	1060	1552
MEGF6	487	697	505	1069	636	941
BCLAF1	14859	15699	15107	19161	15446	17931
VAMP8	3182	3141	3374	4815	3291	3958
ATXN2L	4311	3989	4370	4618	3651	4337
ACTR1B	1125	1578	1190	1358	938	1039
NewGene_154	13	21	14	111	93	78
NewGene_157	52	70	40	49	14	53
EMP2	2186	2834	2216	2992	2000	2450
KCTD11	261	283	203	272	142	275
SZRD1	5786	5238	5898	7805	5702	6651
LRP5	8121	11227	7777	11283	6804	7544
RTKN2	392	358	482	307	254	328
PNMA8A	368	354	403	355	266	224
KIAA1324L	1159	1644	1212	1788	1140	1407
MIOS	1219	1184	1208	1165	908	958
MOB1A	9860	10947	10103	14795	11074	12668
MAML1	2980	2977	2835	2946	2528	2840
INVS	626	901	749	658	490	523
MELK	6843	6212	6806	4481	3593	4036
SLITRK5	541	818	511	393	332	289
MYL12A	5902	7915	6744	8103	6120	6431
CNOT7	4463	4217	4706	4915	3760	4076
TMEM184B	2600	2929	2426	3478	2721	2882
MTOR	3341	3230	3328	2980	2248	2571
SCAMP5	1418	1629	1456	2065	1313	1816
ZNF81	167	150	143	190	200	215
KLHDC1	57	120	40	135	42	30
DRAP1	3131	2436	2943	2887	2339	2572
LONRF3	600	582	635	763	736	810
MCMBP	7344	6672	7715	8823	6606	8267
FAM171A2	73	123	94	49	60	20
LURAP1L	160	174	166	409	319	280
CHKB	313	366	326	337	190	253
TOB2	1424	1716	1672	2201	1651	1950
SNAI1	36	51	30	53	65	35
MOCS3	615	587	614	636	645	859
STAU1	9935	10490	9960	11284	8979	10154
TWF2	1461	1698	1357	2182	1620	1695
RPL26	20066	20795	22101	22137	17070	17005
UBE2J2	1901	1887	2038	2244	1624	2109
TBC1D23	2501	2873	2786	3616	2691	3164
HS3ST1	52	64	52	146	92	135
CD99	3789	4260	4102	5832	4408	5079
RPS27	2047	2059	2468	2990	2371	2374
BET1L	1715	1592	1865	1796	1432	2064
RPL23A	18321	19653	19700	24505	20693	20186
ISCA1	2539	2305	2554	3052	2225	2924
SLC29A3	522	549	471	825	737	946
G2E3	3565	3626	3786	2273	1838	2124
ITM2C	4519	5536	4461	7067	5275	5217
USP37	1322	1328	1594	1773	1151	1722
TTLL4	1204	1091	1299	1305	1017	1334
HECTD1	11435	12660	12032	14891	10615	13422
PEX3	1096	1143	1124	2256	1432	1716
SERPINE2	902	1098	876	2399	1646	2116
EID2	476	518	402	417	341	403
CRLF3	2095	2296	2182	3139	2145	2727
RNPEP	3478	4355	3532	4319	3398	3679
NewGene_1692	999	2281	1464	2610	1128	1708
NewGene_1691	15919	21988	20616	40142	16996	27417
NUFIP1	1049	1144	1105	1205	875	1147
NewGene_1694	7215	12643	8824	15681	7866	12404
NewGene_1695	40	49	38	91	60	58
NewGene_1698	24	33	33	62	39	64
DHRS13	229	269	181	172	144	175
CACNB3	70	184	93	105	98	95
AHCTF1	7177	6891	7434	9151	6900	9278
ADAMTS6	172	49	126	65	72	86
TMEM80	192	273	187	192	147	191
TEP1	1192	1527	1183	1761	1272	1480
SIX5	422	572	326	375	275	274
TOB1	704	698	599	1548	1151	1468
ZFAND4	325	403	412	405	258	293
ABI1	2410	2352	2538	3390	2748	2977
YME1L1	12010	12824	12692	16610	12876	15409
ARID3A	58	117	55	113	95	79
EPAS1	3043	4465	3136	10199	6482	8941
BCAM	492	883	512	709	366	313
NewGene_7035	24	77	28	105	50	67
ANKRD20A3	40	100	28	23	41	49
MSRB3	2271	2151	2123	1627	1302	1516
MTCH1	9684	9740	8993	8542	7520	8087
NRM	884	752	760	851	475	565
PPP1R3E	321	453	357	509	354	408
YBX3	8371	9016	8310	9067	6909	8026
GMFG	237	405	323	743	404	303
HPS5	1724	1941	1821	2568	1565	2096
SPIRE1	3638	4325	3895	5318	3832	4599
BTBD1	7024	7441	7797	10720	7961	10117
HSD17B10	1558	1483	1346	1660	1629	1910
ZNF707	456	350	473	860	603	737
PRPF38B	9486	8664	9679	9386	8251	10066
GSTM1	841	883	929	740	473	560
TUBG2	413	553	378	436	255	312
ZCWPW1	217	291	210	163	100	109
AP2S1	4716	4487	4600	5810	4436	5058
PON2	1426	1434	1413	2113	1633	2276
COPZ1	4173	3864	4550	5314	3934	4473
HBP1	1421	2278	1541	3014	1852	1912
PIK3CG	599	545	530	660	473	760
PON3	342	179	183	354	263	353
GEMIN7	705	807	889	889	653	792
MBTPS2	2792	3700	2810	3008	1820	2186
SEMA3B	280	569	257	316	243	245
SMPD2	275	180	249	222	195	220
RPL31	5845	7270	6329	7357	6375	5647
YOD1	1752	1797	1879	3847	2758	3664
CHM	2035	2077	1961	2382	1857	2371
SMYD5	2346	2060	2387	2145	1721	1640
RAB11FIP5	1730	2049	1672	2693	1902	2185
DYSF	34	60	33	48	119	48
CCDC142	283	271	216	316	328	325
EBP	937	764	741	959	797	935
NCBP2	7292	8308	7793	8708	6712	7151
HDLBP	26943	29195	27830	35465	25956	29697
QKI	5781	5928	6080	6681	5166	5322
SLC39A9	4616	5441	4538	6308	4546	6237
NewGene_425	69	78	80	48	69	39
AZIN2	161	213	174	206	78	125
ANO7	29	99	55	79	75	67
GRIK2	88	167	101	367	168	195
SLC35A1	940	1116	916	1148	789	899
CGRRF1	987	816	1068	1406	1103	1601
LRCH4	988	1122	1141	1128	984	1076
FAM76B	1068	1305	1211	1319	1175	1333
ZBTB43	1071	1077	1234	1909	1453	1913
PLEKHB1	110	202	80	233	113	161
EP300	3396	3878	3851	5188	4170	4618
L3MBTL2	1196	1277	1373	1574	1261	1622
FAM72A	1066	804	949	636	435	510
NewGene_3069	61	100	105	44	48	79
SLC22A4	70	33	54	74	71	44
CSNK1G3	4324	4860	4506	3884	2981	3141
IK	7351	7722	7386	9254	7093	8468
BCAT2	1367	1426	1145	1610	1246	1175
AGPAT4	677	742	555	784	495	494
LRRC37B	212	271	266	268	176	191
BCL7B	2461	2125	2440	3462	2833	3443
YKT6	5377	5089	5361	7169	5302	7042
TBL2	1490	1533	1665	1677	1368	1667
TTC13	1533	2202	1782	2293	1577	1922
NQO2	2428	2677	2618	2926	2389	2859
GALNT2	6490	8378	6574	10852	6628	8747
PEX6	1429	1877	1537	1050	787	842
TRIM68	470	460	402	324	316	308
POMT2	889	837	891	818	754	875
CYBC1	1231	1427	1119	1764	1337	1403
PFAS	3223	2695	3052	2267	1857	1977
IRF2	908	1179	912	1105	592	725
PFKFB4	1019	1595	948	1485	807	902
PQLC2	288	229	226	366	234	311
ANAPC1	4314	4506	4427	4760	3700	4296
NewGene_2031	176	270	325	279	197	216
NewGene_2037	280	345	314	271	217	228
NewGene_2036	120	61	139	60	32	36
ECI2	2398	2570	2686	2857	2017	2377
FBXO28	3020	3504	3099	4668	3376	4262
RIMBP3C	26	36	26	51	46	42
AC011511.1	143	244	131	39	71	162
EMC6	1100	982	1117	1084	1082	1218
RPS28	1490	1501	1523	1772	1647	1497
ACO1	6435	6673	6635	8854	6345	8347
2024-03-08	1127	1531	1445	2005	1432	1772
CRCP	2542	2325	2691	2717	2294	2690
CCDC134	132	101	133	95	115	148
TMEM189	1034	1396	1232	1837	1304	1444
PSMB4	7691	7046	7672	9981	7416	8394
SSBP4	776	903	819	874	614	647
GDF15	85	181	108	163	52	138
PGPEP1	625	1155	754	1395	1041	1319
MED30	953	1013	1005	1302	886	993
RAD21	23926	26197	24045	30551	21116	23769
PEX2	991	1350	1302	1791	1137	1156
CNOT8	3301	4521	3393	5686	3496	4446
SYNJ1	1209	1148	1157	1069	906	1017
LARP1	12600	11592	13142	11944	9599	11325
PAXBP1	2514	2562	2548	2617	2152	2337
QPCTL	453	572	433	571	412	460
HFE	530	729	681	699	483	509
MMP1	80	22	88	38	154	0
PHLPP1	1163	1592	1175	1347	973	1329
CCDC58	953	731	987	871	769	733
CATSPER1	96	156	142	75	91	130
EFCAB5	43	17	35	41	49	51
ZNF251	720	993	753	1100	602	887
SVIP	37	85	73	72	117	23
MAN1A2	6680	7965	6776	10314	7010	9347
MIER1	2937	2860	2911	4661	3845	4376
TSNARE1	139	236	153	330	155	158
XKR6	45	76	47	31	44	75
NR2F1	1961	2409	1947	3186	2711	2991
MCPH1	904	845	948	739	622	726
LYAR	8520	7016	8732	8606	7066	8227
MIDN	1019	1149	890	1099	730	912
NewGene_7650	283	490	326	445	287	272
PCDHGA11	129	115	52	50	70	20
HDHD5	1385	1220	1172	1347	1119	1281
HADHA	11902	12929	12315	14364	9543	11378
PSMB9	46	139	48	301	168	161
SORBS1	70	190	92	320	147	152
GABARAPL2	1073	1662	1075	1577	1035	1035
WDR31	107	166	72	65	21	56
BEX2	26	88	91	100	42	77
MORC4	1465	2037	1584	1398	1269	1544
NewGene_6017	66	68	99	80	63	86
POLE3	7901	6791	8330	7052	5883	8035
TBC1D8B	476	623	426	641	504	568
CTDSP1	1996	2228	2084	2929	2168	2568
CREB5	67	312	481	293	181	254
CES3	42	74	47	51	50	61
KSR1	381	568	253	663	477	544
HMGA1	21999	16911	21455	13117	12093	11648
STAC	1277	1115	1106	1609	1087	1062
PARP14	2417	3716	2464	5579	4471	5503
DHX8	5031	5177	4995	7210	5752	7391
MEF2D	1080	1173	1055	1232	851	805
NewGene_2779	243	359	219	359	208	236
NewGene_2774	63	76	70	70	43	32
SLC35C2	1731	1863	1635	2642	2026	2296
AMMECR1	1214	1292	1342	1638	1068	1501
CHRDL1	172	248	177	284	234	360
PNPLA7	32	40	32	52	55	40
NPR3	41	55	47	172	80	99
NewGene_5090	582	472	445	528	354	438
DNTTIP2	12139	10624	12917	15526	12124	16671
SUB1	7996	8013	8922	8023	7114	7178
GOLPH3	4354	4702	4345	5447	4295	4748
GSTT2	45	78	46	87	55	60
FMO4	58	84	52	59	51	36
SPAG4	137	209	145	195	109	137
HIST1H2BC	77	51	96	59	68	122
SDHA	5283	5451	5256	6230	4476	5508
NPIPB12	252	292	272	192	207	89
RPL6	49655	47246	50224	63524	47084	54534
SNX5	3716	3500	4129	4108	3354	4361
CDK18	299	581	355	746	345	441
GPR89A	900	1043	844	1007	946	1158
NPM3	1366	1083	1341	1210	867	1060
NewGene_5054	84	92	71	39	54	32
FBXO43	395	449	513	359	232	255
EEF1A1	415749	424869	417424	480993	384396	452178
SUPV3L1	1762	1806	1624	2153	1560	1832
FAM122C	152	229	145	231	142	136
FAM122B	3834	4050	4104	3645	2749	3577
LACTB	1198	1544	1438	2296	1968	1925
CORO2B	68	41	38	45	49	48
ABCA7	238	318	234	310	213	252
ARHGEF1	4207	4124	3932	3725	2935	3220
NewGene_6848	375	501	353	474	312	253
NewGene_6846	447	542	513	292	241	269
TOR1AIP1	4356	4460	4194	5531	4429	5345
NewGene_6842	90	82	129	43	28	53
RGS16	46	63	41	92	80	89
THAP9	124	267	134	182	168	226
TSPYL1	2614	2946	2793	3613	2529	2764
MAK	46	51	36	40	59	23
RWDD1	1697	1429	2063	1882	1716	1799
CFAP54	44	88	36	66	67	72
ZNF778	570	582	560	732	620	870
KIAA2026	1520	1491	1298	1755	1200	1304
SUPT7L	4053	4759	4151	4969	3690	4574
LRIG2	1400	1905	1592	1283	902	1161
ABCB10	1457	1674	1525	1760	1345	1676
COG2	2072	2156	2158	2808	1928	2489
MMAB	844	767	801	676	570	671
KDM6A	1068	1280	1031	1777	1422	1707
ADGRA3	2993	3520	3068	3289	2372	2904
EME2	306	449	298	341	359	520
TESMIN	205	176	89	88	74	95
COMTD1	177	166	185	222	141	199
IGHMBP2	830	544	749	858	552	753
MR1	549	673	599	803	469	396
PTRH1	117	144	117	110	64	99
PARP11	301	356	327	239	225	346
ZNF48	319	391	376	424	332	482
MTFR1	1607	1724	1549	1416	1045	1011
KCNIP4	60	53	54	52	65	44
SPTLC1	5579	5879	5698	5478	4745	5957
NFATC2	1076	1066	1081	1289	859	1285
MAGEA12	1718	1984	1649	2416	1942	2424
VEGFA	2415	4161	2527	3837	2179	2803
JMJD6	1478	1412	1606	1959	1533	2086
GNPTG	638	771	598	1016	720	862
SENP7	775	1046	675	938	680	818
COG5	1964	2442	2149	2281	1649	2058
ZNF462	675	798	714	1016	708	1047
GABRA3	397	507	438	501	398	483
RNF41	2203	2474	2461	2896	2359	2586
TMEM129	721	1175	736	1587	963	1143
PPIC	738	985	682	1095	732	793
FAM78A	190	427	216	300	148	172
GSAP	635	1081	673	641	538	585
FBXO48	326	258	197	134	116	141
UQCC3	444	346	369	311	332	357
ZNF155	1040	1120	993	1846	1383	1814
NFIX	248	152	154	245	203	176
CEP97	1726	2076	2001	2115	1296	1755
SEC22A	1099	1149	1150	1194	734	1049
SEMA6B	540	960	475	317	246	137
NUCB1	5178	6264	4971	7264	4657	5668
ZNF444	486	503	478	500	466	522
ZNHIT1	1787	2007	1978	2706	1880	1945
IRX3	139	139	92	152	102	108
EIF4EBP1	2513	2105	2546	2992	2371	2569
MXD4	1138	1623	959	2063	1440	1453
ABHD2	3225	3880	3664	5267	3977	4621
FANCI	5061	4430	5237	4138	3218	3756
POLG	2002	1845	1863	1868	1912	2061
ACSF2	635	1228	625	1112	797	724
FAM102A	1006	1175	846	1923	1210	1901
TMEM92	372	479	415	661	480	574
PIP5KL1	139	139	64	265	147	136
NewGene_8187	47	88	38	30	32	46
PLK1	5852	4663	5375	4683	4088	4497
CLPX	3324	3839	3767	4163	3571	3806
YY1AP1	2207	2049	2205	3038	2418	2843
KBTBD8	119	94	102	168	105	198
EOGT	1827	1809	1893	1242	706	1052
RC3H2	4545	5119	4834	5887	3814	5378
CGNL1	124	207	83	315	122	241
NewGene_7242	469	658	475	505	373	442
NewGene_7244	60	68	42	22	29	22
DENND5A	3147	3386	3276	3771	2742	3014
MYADM	4121	4894	4219	4966	3733	4615
CHIC1	1051	1047	1059	1302	1166	1327
DENND4C	974	1153	771	1476	922	1167
IGFBPL1	63	112	90	72	61	73
ENPP4	1464	1567	1367	2251	1452	1452
IFNGR2	2136	3009	2180	4110	2798	3017
SLC25A16	654	590	649	739	492	751
SHLD3	307	283	356	503	374	377
LOXL1	231	308	126	287	109	190
ANKRD29	76	120	123	207	127	134
LRP8	2332	3189	2647	2745	1749	1968
SLC10A7	355	523	351	633	530	440
C16orf87	787	840	866	979	637	814
NewGene_1846	183	93	123	174	73	132
MFAP3	1996	2576	2496	2427	2060	2420
ELOVL6	3209	4715	3721	5338	3321	4237
PFKFB3	2260	2372	2136	3258	2751	3043
ZNF627	525	671	631	560	15	400
ZNF789	623	695	640	471	369	444
WDHD1	4288	3921	4766	3644	2918	3200
SEMA3C	4420	5091	4085	8339	5798	6483
KIAA0895	373	616	469	594	276	379
UBE2Q1	3076	3458	3232	2611	2142	2542
IL6R	57	114	101	92	82	97
ADAR	7888	9785	8978	10795	8157	10096
ARPC5L	2885	2656	3020	2745	2591	3091
MRPS18A	1249	1273	1371	1441	1301	1329
SART1	3922	3457	3549	3881	3045	3286
NAPA	2495	2421	2352	3073	2405	2815
NewGene_570	217	219	161	179	110	175
CDC37	13620	13089	12785	18366	15733	18581
RABAC1	441	667	440	940	663	659
GFPT2	2381	3729	2785	3139	1914	2167
ATP1A3	102	69	61	134	99	134
SLC19A3	188	193	214	193	78	152
SYNGR2	4241	4099	3885	3591	2956	2677
NUP210	10708	13192	10321	12705	8891	9810
BTBD19	41	98	65	113	37	90
COX15	2158	2189	2348	2313	1503	1748
CCDC146	134	331	207	296	186	213
LGALS3	1698	2354	1617	4834	3198	3649
UBQLN2	764	763	618	883	683	663
RILPL1	366	479	430	355	246	334
TAF10	745	683	791	764	633	838
TXLNA	1618	1571	1445	1661	1378	1960
MTBP	2002	1969	2272	2029	1646	1640
SNTB1	539	1174	682	1560	925	1159
NewGene_871	57	83	102	62	53	53
NewGene_877	40	45	22	15	55	43
INPP5E	837	921	902	619	548	727
NewGene_6195	53	28	45	29	22	43
MNAT1	2248	2250	2518	2862	1952	2523
MID1	986	1036	1141	1921	1784	2096
NewGene_3619	170	192	131	89	59	119
CBWD1	1588	1737	1679	1676	1842	2271
NewGene_3613	1882	1860	2084	2056	1101	1356
PTPRG	6144	8816	6961	13523	8761	10484
PDLIM7	1216	1196	1305	1291	1052	1032
SRP72	9031	9288	8826	11873	8461	10256
CNP	3123	3225	2920	3619	3046	3472
CD3EAP	1695	703	1442	626	559	585
RAP1A	4835	5391	4964	6300	4216	4958
MRPS30	2024	1845	2372	2252	1790	2188
NNT	4553	5348	4471	4714	3569	4104
HDAC1	6922	7737	7774	8508	6706	7659
MARS2	1170	997	1219	1323	1054	1382
C1GALT1C1L	145	147	100	169	92	111
ANK3	492	570	441	566	375	445
GADD45B	1080	736	1079	1126	1029	1125
BUD31	2674	2464	2343	2832	2288	2354
PDAP1	9238	8590	9741	10554	8070	9237
ALDH3A2	3685	4543	3835	6912	4732	5878
MAPK7	389	452	454	653	584	526
STRADA	738	777	673	919	613	618
PABPN1	7313	6931	7893	7766	6269	7586
C7orf31	231	363	245	320	155	236
NewGene_8268	101	86	100	85	52	77
NewGene_8260	45	31	41	58	28	33
SYTL1	77	67	55	23	28	44
NewGene_8265	623	707	624	742	585	804
NewGene_8267	38	49	78	62	43	21
RARS	9860	9436	9675	11402	8829	10546
WWC1	857	947	753	1166	1081	847
TCERG1	5945	5572	6203	6210	4886	5894
H2AFY	8226	7777	7887	7557	6030	7369
SCN9A	91	165	102	255	93	190
RASSF6	40	68	23	54	30	57
SDC2	2640	3877	3023	4531	3434	4160
UHRF1BP1L	1984	2214	2231	2967	2019	2475
NOP2	4903	3957	4606	5064	4600	5905
GAPDH	153951	142651	156653	179730	138642	167008
CHD4	14391	16010	14036	16369	12621	14766
SLC47A1	528	394	300	409	348	333
KPNA1	7786	8209	7943	10194	8089	9550
ALPK1	186	442	299	274	80	172
RPGR	489	481	406	445	503	498
CHIC2	707	705	789	1055	853	1045
BRCA1	2437	2574	2701	1925	1352	1602
TRIM33	5689	6252	6309	7751	5563	7590
LTO1	975	833	958	1286	1061	1277
ALDH1A3	87	111	91	64	65	52
RNF185	1746	1933	1600	2219	1724	2111
SHISAL1	183	362	218	205	111	103
BOLA3	451	554	546	457	338	398
CDC42EP3	13980	17979	14249	35162	22582	30668
ZSCAN21	439	476	467	676	485	664
ZNF3	1565	1812	1694	2639	1786	2386
YBEY	334	375	362	371	291	325
PLSCR4	2065	3687	2395	8454	5403	7594
UBE2G2	4987	4783	5213	5942	4345	5282
SETD2	5613	6353	5868	7090	5376	6716
REEP4	637	612	685	668	568	555
TNXB	169	302	154	180	125	101
TMEM30A	11715	13076	12436	15592	11952	15345
COX7A2	1805	1729	2243	2127	1775	1754
GMDS	1129	1156	1185	1059	931	914
WRB	754	903	909	667	496	544
TNRC18	1932	2252	1865	2413	1757	2002
BLMH	3445	2954	3381	3539	2524	2812
NTN4	2149	1666	2528	1913	1495	2492
JKAMP	2643	3056	2794	4462	3199	3493
TMEM206	681	543	580	564	508	443
ZNF35	552	462	504	916	737	1025
ABCA10	41	35	25	40	42	59
ABCA5	640	729	645	593	521	699
WASHC5	1153	1312	1305	1832	1211	1341
RPP25L	345	349	427	361	287	258
KBTBD4	922	1120	1041	1449	1280	1306
SPTSSA	3428	3603	3996	3882	2674	3163
PABPC4	7580	6961	8011	7695	6295	7786
PMPCA	2515	2665	2483	3140	2181	2926
C15orf38-AP3S2	189	38	195	256	140	166
ADPRHL2	1265	1236	1230	1906	1529	1736
AC108488.2	58	68	72	75	52	55
ARSD	230	303	249	274	194	174
PNPLA4	440	565	348	609	526	466
MPPE1	304	339	266	355	197	235
UBR1	1930	2009	1786	2316	1640	1944
SNAPC4	1077	921	970	1263	966	1256
VCPKMT	575	729	831	772	693	898
SOS2	3465	4516	3914	5177	3534	4048
DAD1	2975	3139	3604	2688	2349	2505
SEC23IP	5010	5630	5306	7201	5317	6825
SPATA20	1354	1924	1513	2190	1569	1987
TOGARAM1	1414	1763	1376	2208	1741	2088
H2AFZ	16025	13950	16973	14469	12279	13709
DNAJB14	2071	2899	2424	3568	2601	3252
MT-CO2	273375	281001	285379	378381	277940	313926
GLMP	1069	1572	1118	1870	1480	1561
BDH2	614	864	568	1122	897	874
PICK1	662	723	590	1064	694	921
DEPDC5	338	557	404	559	407	494
BPTF	3581	4433	3820	3695	3151	3964
SNRPD2	4738	4803	5231	5026	4195	4701
OPA3	1378	1282	1177	1386	1050	1215
FOSB	16	39	53	100	93	140
EML2	1219	1644	1094	1293	763	837
RTN2	263	471	255	503	267	312
PEPD	1827	1698	1783	1962	1391	1875
CYP2S1	170	199	77	174	106	169
AXL	25554	20246	25076	18887	13872	16225
NFKBID	75	83	116	134	95	146
ACY1	1285	1340	1025	1526	884	831
SIRT1	1450	1424	1574	2131	1705	1853
GEMIN8	68	127	59	100	46	74
PCDHGC3	54	219	284	584	73	109
WASF2	5159	5627	5352	5462	4132	4511
NewGene_1851	84	44	91	92	60	86
NewGene_1852	40	166	52	84	45	129
PIGV	364	584	495	622	322	386
HOXD3	140	139	11	110	101	38
CHN1	1201	1066	1251	1457	946	1277
MTX2	3338	3256	3505	3077	2242	2538
PDE11A	207	420	309	274	369	290
MOB1B	2412	2958	2744	3024	2196	2525
PAXIP1	1959	1673	1990	1742	1405	1755
STEAP2	636	1159	775	945	502	589
MTIF3	796	751	617	979	672	751
SNX33	954	1498	927	1433	856	1110
ARRB1	1913	3384	2106	4555	2959	3730
FBXO45	3947	4016	4112	3968	2821	3694
CUL7	886	1197	911	1070	770	740
ZNF260	877	1041	1062	909	783	991
CD164	6434	7881	6775	11532	8238	9369
AFG1L	471	577	647	513	446	360
TSEN2	933	907	869	679	596	692
ZDHHC1	98	169	62	130	96	81
SLC35B1	2083	1755	2047	2275	1944	2400
CYSTM1	1495	1436	1545	1888	1204	1680
ZNF584	1397	1357	1566	1239	1113	1324
NewGene_5366	319	310	303	376	315	401
ACVR1B	697	793	704	1178	727	847
OS9	5561	6547	5706	8144	5730	7097
LSG1	3859	3371	4187	4835	4257	5168
RAB1B	6798	7221	7394	8380	6834	7753
VWA8	1346	1528	1263	1463	1071	1182
ZXDB	623	737	723	848	662	831
ZNF568	66	51	52	118	45	51
KLHL5	5646	5663	5594	4349	3648	4542
FAM149A	52	72	63	45	19	39
IFT80	2150	3099	2575	2238	1582	1773
SLC2A8	153	137	109	178	115	136
STXBP1	1564	1661	1368	1408	971	1173
PCBD2	247	360	316	343	181	412
ANGPTL2	368	786	389	701	439	462
Z83844.3	1299	0	1237	1362	717	0
ADAT1	1491	1598	1408	1763	1279	1617
MOB3A	1766	2402	1639	2104	1213	1379
KRCC1	1074	1403	1103	1325	772	819
RAB5C	8106	8018	8298	11799	9638	11423
KAT2A	3287	3648	3199	2601	2065	2270
DHX58	109	191	142	276	298	322
PM20D2	2710	2523	2929	2018	1949	2238
RARS2	1841	1738	1870	2438	1799	2050
HAGH	821	927	742	743	767	762
ZNRD1	757	556	772	644	504	483
EEFSEC	539	641	529	471	419	468
USP53	1375	1582	1616	2132	1584	2194
SETD7	4967	4974	5074	6806	4640	5807
ACTR3B	445	500	530	544	394	507
ARHGAP24	198	275	72	314	303	305
PELI2	146	325	221	280	264	305
ACTR5	482	488	650	554	534	689
FAM83D	3700	2974	3811	3655	3237	3806
PLCL1	30	50	26	86	79	69
TSPAN4	895	886	854	879	634	728
KNL1	2224	2197	2418	2167	1915	2458
ALG14	676	718	812	1048	719	893
HAUS2	1621	1274	1894	1747	1312	1677
RTF1	2387	2622	2587	3058	2288	2699
PARP6	1514	1704	1368	2233	1452	1837
RPLP1	10408	10472	10303	11255	9416	9820
PAQR5	1408	1792	1415	1092	647	744
SOBP	82	71	113	137	156	158
POP7	937	720	891	1122	909	1087
FAM222B	691	796	583	887	646	791
HECTD4	1353	1522	1519	1802	1343	1565
NewGene_1625	332	297	329	317	256	367
NewGene_1624	75	106	57	59	20	73
CENPO	2569	2008	2797	2322	2113	2502
LRPPRC	16404	15926	16977	18643	13685	16193
NDUFA7	394	352	363	331	273	231
PHPT1	1370	1570	1333	1116	831	878
ATRX	3842	4708	4204	5263	3797	5313
RALB	1393	1176	1355	1434	1237	1125
TMEM218	393	383	285	264	191	235
RPL3	51469	58641	53059	58686	41727	49590
ZMAT5	169	220	137	208	147	141
R3HCC1	586	484	572	533	441	403
TMEM250	942	1232	899	1477	1063	1288
SASS6	4340	4536	4877	5067	4052	5004
MFSD14A	6717	8293	8045	10605	9453	11628
ZNF738	302	346	328	233	251	412
PRSS16	214	291	220	245	204	274
SRPRA	6449	6205	6010	7845	6050	7235
NewGene_3173	21	58	80	67	51	76
SPA17	595	647	628	235	206	205
HUWE1	6371	6976	6492	7014	6056	6305
MAP3K10	268	498	389	442	207	300
HEXD	263	470	292	283	216	304
TIAM1	810	1033	852	1075	892	971
DTYMK	2475	2066	2332	2234	1913	1796
ATG4B	2261	2117	1879	2523	1764	2003
ING5	2103	1952	2011	2493	2099	2565
TAP1	824	1072	743	1739	997	1133
OCLN	1787	2112	1946	2673	1820	2775
C11orf71	57	73	33	73	45	54
HARBI1	181	179	206	193	179	171
NewGene_8383	115	103	127	83	72	85
MPG	490	766	611	880	735	775
C4orf33	299	353	307	264	196	232
AMD1	8157	7055	8962	14570	11434	14077
HNRNPU	43188	41931	44974	41805	32541	35734
ANGEL1	249	261	237	268	206	240
IP6K2	2107	2513	2158	3856	2887	3015
TRAPPC11	1420	2063	1545	1840	1200	1436
PRRT3	53	61	56	125	24	82
TOP1MT	1258	1477	1256	1466	1166	981
IL17RE	64	54	37	90	65	29
CRELD1	424	747	508	487	272	262
SRP68	6022	5825	5860	6666	5076	6077
MRPL43	1110	1308	1139	1415	1021	1246
ST6GALNAC4	420	491	430	686	472	573
TMEM63B	740	1080	902	1201	683	840
DNAJC27	132	287	226	299	198	199
DAB2IP	1372	1949	1290	2122	1927	1942
RAD51	862	655	689	803	589	754
PPP4R1	5308	5200	5862	7006	5375	6541
CCNB2	4472	4199	4257	3877	3133	3214
PLEKHF1	55	53	31	102	93	135
RNF111	1789	1835	1963	2161	1672	1907
MAP2K6	308	415	165	398	258	286
CLMN	170	253	76	207	146	68
NewGene_749	71	67	96	66	119	73
SGCE	2870	3836	3402	4624	3230	4039
RBM48	1364	1400	1535	1211	1195	1404
ZG16B	230	375	262	365	167	271
CASD1	1661	1844	1635	2305	1547	1907
FLYWCH2	341	398	300	366	320	254
SLFN5	437	1021	566	1110	712	884
PAQR4	761	782	775	766	665	746
AGAP1	2207	2504	2054	2794	2098	2571
PAGR1	860	820	928	779	649	702
SKA3	2373	1947	2678	1558	1822	1916
MICU2	2544	2900	2675	2795	2171	2426
GALNT11	2041	2136	1916	2133	1585	1749
ANGPT1	58	91	67	53	58	44
TMED4	3051	3154	3004	3081	2215	2534
MASP2	102	105	92	157	82	137
PRPF6	3986	4208	4241	5222	3782	4530
CTSZ	5747	6784	6403	8733	6456	7007
YWHAG	14817	15382	15123	18290	14022	15437
ZNF408	447	527	595	790	593	985
CTDSP2	5344	7147	5268	7570	5283	5744
CKAP5	16501	16860	16938	14873	11270	13686
HTR1D	125	115	102	174	84	234
SLITRK4	64	150	69	121	14	77
CHCHD7	772	888	743	1530	925	1445
ZNF33B	578	829	582	955	805	906
IQSEC2	298	499	379	530	401	408
ZNF682	48	85	107	37	72	52
SRC	993	1288	980	1351	1014	1194
PGAP1	1009	1242	1132	1045	695	845
ZNF772	1006	1036	1034	943	933	1116
AP2B1	25450	28515	27318	30867	21383	25276
LIAS	405	346	397	136	191	241
TMEM156	1663	1262	1749	727	566	1008
PDS5A	9872	10465	10364	10507	8366	9863
MT-ND6	26462	30257	29360	38646	29040	28008
ABCA4	61	90	37	68	60	111
FAN1	1286	1356	1241	1089	758	1040
SMC1A	5381	5254	5567	5492	4557	5069
CDK5R1	207	182	203	198	185	217
PHGDH	1111	1149	1021	999	836	785
CBWD5	1239	1379	1140	1347	790	1513
CSAG3	323	376	395	462	276	223
ANKRD52	2804	3274	3312	3056	2540	2739
IREB2	4912	5646	5416	6418	5215	6368
ZSWIM3	210	346	265	181	135	128
CEP131	271	296	312	315	232	286
SECTM1	92	191	135	345	204	204
CBX8	379	454	444	670	495	580
BANP	464	394	435	408	335	370
PPP1CA	5032	4555	4991	5105	4201	4724
HCFC1	4571	4328	4584	4701	4020	4269
NewGene_5545	276	470	321	539	441	570
NewGene_5540	203	135	219	301	182	253
UQCRH	3413	3532	3704	4233	3324	3271
SLC39A4	269	256	307	357	244	278
NewGene_5548	208	165	145	173	134	169
MRPL55	340	288	293	296	229	241
KIAA1191	6264	6168	5658	6791	4710	6032
CNOT6	4259	4657	4673	2968	2364	2515
TP63	45	146	44	82	43	88
PHF14	2242	1946	2459	3165	2296	2581
DDX24	8324	8754	8880	12527	9353	11484
OSBPL3	2273	2077	2124	2158	1671	2095
NewGene_7370	330	442	337	338	189	229
HNRNPA1P48	1424	1195	1379	1119	924	1251
RNF121	1007	978	1032	1575	1225	1346
NewGene_4638	2053	1982	1986	1790	1341	1519
S100P	98	100	96	248	147	181
FARS2	504	368	399	496	347	391
CD81	6310	6646	5778	7926	5850	6736
NewGene_6779	714	606	534	521	388	518
NewGene_6775	54	86	41	61	30	45
KLHL12	1844	2409	1931	1750	1447	1716
CTBS	3039	4046	2923	4277	2900	3226
SSX2IP	5732	5479	6464	5773	4239	5626
SHLD1	54	108	111	84	41	74
JMJD1C	3309	3635	3692	4878	3944	5424
EEF2K	1358	1464	1124	1070	700	895
ZNF324	526	431	519	695	659	903
MTMR8	46	69	37	74	49	76
ZNF416	367	295	394	814	457	794
ASB9	102	175	166	181	122	140
NewGene_2255	355	340	488	469	279	460
YPEL2	234	415	228	517	377	425
NEDD1	2141	2514	2503	3109	2082	2642
GAS2L3	1599	1844	1642	1909	1335	1687
CHMP1A	2973	2783	2921	3646	2948	3428
SUGP2	4995	5226	4813	4678	3386	4818
CTSA	3580	4064	3371	6695	5214	5814
CAMKMT	328	405	406	349	292	332
UGGT2	1126	1439	1164	1450	1161	1432
ZFP14	116	155	99	150	86	118
ALYREF	2453	1924	2414	2924	2451	2545
SOD3	70	108	70	190	108	142
SEPSECS	598	788	650	405	413	344
B4GALT6	611	682	602	681	521	600
GLB1L2	425	520	277	320	292	390
RMDN3	803	867	871	960	686	931
FAM228B	124	97	84	81	43	35
LRRC49	327	547	443	689	490	626
PPP6R1	3382	3482	3425	3583	2761	3261
DGCR2	1219	1750	1432	1973	1389	1620
POLD4	395	485	389	469	451	459
HINFP	542	596	492	643	409	602
BSG	22645	24264	22271	26074	20943	22758
EEF2KMT	534	425	443	393	362	436
NewGene_8321	173	143	134	132	80	126
ZNF75D	285	472	295	350	365	409
NewGene_501	111	163	181	165	71	166
NewGene_506	104	96	56	88	21	49
UNC50	1364	1503	1363	1662	1133	1459
TIMMDC1	3446	3594	3508	3448	2590	2576
NUFIP2	6884	7697	6914	9916	8015	9436
KLHDC4	1175	1072	1167	896	884	1058
MCM4	9808	8944	10326	10367	7921	9710
PIK3R4	2861	2713	3030	3573	2330	3003
ZNF777	318	372	371	457	425	460
TRAPPC2	573	450	551	560	445	479
ZNF605	593	831	562	745	654	785
LRP10	5738	8099	5386	11623	7310	8278
ARHGEF18	2201	2502	2280	2430	1100	2379
PIGT	5179	4716	4592	6086	4567	4938
SVIL	4249	6130	4662	8869	6744	8203
PLEKHJ1	644	817	700	768	581	625
PELI1	718	970	642	1911	1227	1258
PHLDB1	1260	1302	1148	1718	1427	1590
ANKRD13A	2211	2713	2764	3769	2375	3200
APBA1	93	178	126	171	90	172
TCF7L1	132	148	88	243	140	138
TMEM245	8000	9520	8766	8682	6003	8045
SMPD3	44	57	52	16	13	28
VTI1A	852	903	866	1083	865	1068
COG4	1632	1992	1724	1576	1077	1468
PRAG1	642	655	746	770	878	1037
CDH4	1343	972	1261	914	875	1023
GPATCH11	1602	1418	1784	1872	1546	1854
HSPB8	42	33	29	114	61	39
NFAT5	4536	5349	4666	6203	4825	5864
NUP93	4106	3377	3947	4825	3329	3646
CENPT	961	1016	964	779	845	769
MEST	1776	2037	1900	2339	1610	2098
CNTN1	53	216	57	242	93	181
MPI	3624	4807	3220	4557	3015	3783
CTTNBP2NL	2761	3240	2685	3934	3078	4155
ZNF550	1000	1087	936	1333	1012	1219
TRIM73	113	157	80	105	57	87
PPP2R3C	1652	1697	1662	2136	1623	1981
ZNF267	810	627	714	1564	933	1219
RNPC3	1322	2000	1552	1442	1148	1400
RACK1	53386	54037	51572	62196	46636	53464
NewGene_8173	119	69	102	152	146	162
GNB4	4556	4363	5122	5728	4318	4851
ZFPL1	1065	1053	905	1363	913	832
TREX2	536	194	152	254	228	216
ASB7	1013	1268	995	1280	996	1093
GTF2H2C	2226	1939	2652	2640	1681	1839
ANKZF1	2001	2967	1846	2873	1609	1896
HDAC11	432	510	288	644	327	343
CWC22	4264	4044	4257	5040	3525	5109
TGFBR2	5523	6824	5666	13149	9437	10753
SERF1B	315	389	352	563	442	386
SMN2	4677	4247	4879	5455	4461	5001
UQCR11	968	918	806	1215	1133	1200
GRB10	2800	3859	3035	4248	3410	3652
WHAMM	671	532	657	843	549	818
ZNF436	760	998	711	1446	987	1166
HNRNPR	16827	16736	18427	16393	12386	14365
MAEA	3864	3799	3893	4066	3333	4363
COBL	292	472	242	502	345	458
MGST1	7787	8334	7926	10646	7520	9218
NDUFA10	2958	3108	2875	3352	2417	2776
STK33	781	843	763	907	638	806
FMC1	94	211	127	131	131	62
FASTK	1035	1109	994	1192	904	876
TMUB1	1153	1125	1023	1535	974	1171
PHKA2	1186	1129	1263	1000	706	1044
C9orf85	684	787	707	936	654	988
TSKU	597	725	696	1017	717	591
IGIP	225	553	412	277	182	132
PIK3AP1	426	665	390	488	381	343
KIF24	708	676	694	705	485	563
DPF1	248	202	148	138	122	146
ARAP1	1946	2648	2045	3206	2178	2258
FAT4	965	1441	1029	1860	1332	1755
S100A4	908	1491	1042	4927	2985	3385
PLEKHG4	904	987	945	728	576	563
ZNF250	320	382	334	409	251	431
WDSUB1	447	516	406	550	416	450
ZNF79	117	119	181	214	144	242
RAC2	3667	4414	3773	4688	3460	3472
LIF	1377	1409	1262	1706	1017	1528
C22orf23	101	146	130	135	94	83
PLXDC2	198	358	245	833	648	864
PPP1R13L	1020	1234	872	1354	879	830
ZNF25	225	312	271	243	168	264
EIF3F	9131	8841	9106	10036	7338	9415
NUP62CL	116	145	96	58	86	79
SFI1	462	481	505	531	476	520
UBAC2	1849	2202	1778	2651	1676	2112
CD2AP	5536	5668	5741	7065	5371	6558
ZBTB14	482	505	547	557	341	546
ARGLU1	2439	2390	2637	3166	2479	3008
ABT1	1206	1229	1489	997	896	912
HYLS1	1180	1311	1087	1407	996	1219
NewGene_7997	61	63	58	76	67	93
NBEAL2	1241	1338	1197	1031	809	1061
CCDC12	900	934	883	1442	1035	1069
HDHD2	1452	1557	1294	783	561	606
FADD	1341	1231	1324	1277	1064	1093
CCDC57	648	788	620	729	664	612
TRIM21	682	740	660	1211	978	1031
RPL7A	56179	52852	57676	57924	41609	48596
REXO4	1934	1628	1869	2042	1649	2014
SERPINA5	63	99	44	116	46	89
NewGene_6112	320	330	333	393	205	468
HOOK2	358	475	328	378	228	309
STX6	1771	2324	2060	3355	2286	2469
GLUL	1208	1404	1257	2063	1586	1479
DHX9	18699	17484	19756	20653	16982	21041
RNASEL	213	287	205	316	275	274
DIS3	5713	5968	6172	8107	7113	8370
TMEM150C	108	162	54	162	129	91
FLVCR1	1370	983	1316	838	689	674
CACYBP	7892	6850	8358	7318	6533	7002
SLC1A5	7547	6647	7645	6847	5990	7241
TMEM56-RWDD3	128	120	153	144	91	95
AQR	5135	5839	5600	6555	4377	5522
PCDHB16	58	26	60	161	43	40
NewGene_2124	64	30	55	46	20	53
AJM1	145	211	142	96	99	84
SH3PXD2B	431	676	387	712	371	485
NENF	432	490	492	370	341	396
ST8SIA4	305	565	285	686	516	469
NSL1	1270	1230	1229	949	833	922
ITPKC	280	385	300	428	310	279
RBMS2	8047	6747	8401	6145	5359	6572
ATP5MG	2186	2267	2479	2868	2469	2574
NewGene_4400	4482	6296	4950	5568	4139	4597
NewGene_4406	218	265	256	236	267	246
SFXN2	771	681	813	707	474	848
VSIG10	496	616	579	1135	724	769
SLX1B	327	411	344	314	263	231
GNL2	5100	4985	5315	6296	4627	6194
CDCA8	3556	3011	3500	2893	2649	3118
AGO4	488	818	555	540	453	460
DUSP3	2635	2696	2478	3552	2575	3154
GALM	512	654	706	954	642	805
VASH1	145	163	119	122	117	155
RPS6KA2	789	1340	703	2080	742	1138
ING3	700	654	759	1056	900	949
ARMCX3	1249	1453	1156	1338	984	1182
MPP6	1598	1754	1871	1716	1162	1304
ATP6V0A4	44	88	75	41	73	62
GSDME	923	1125	668	1118	747	631
RIN2	1413	1395	1350	2063	1828	2098
POLR3F	699	653	816	923	674	811
NXT1	933	696	960	1054	896	960
YLPM1	4041	3942	3778	3856	3110	3717
DCAF4	706	805	720	1088	920	1129
ITPRIP	1017	1056	1206	2020	1462	2063
PPRC1	2960	2005	2940	3170	2907	3562
PDCD11	4473	4351	4733	4564	3590	4533
CNNM2	936	1002	1043	1426	1050	1051
ADAM12	104	136	97	96	87	95
HNRNPA1L2	550	524	521	571	473	569
SNX7	3434	3357	3818	4546	3262	3784
LRRIQ3	121	155	186	106	50	70
TYW3	4191	4219	4559	4907	3899	4555
ZDHHC9	2563	3242	2560	3192	2036	2535
ZBED6CL	142	191	184	454	234	335
TMEM71	266	338	335	125	188	157
NDUFA4L2	50	273	158	154	127	82
MAMDC2	31	34	9	96	64	93
NEK9	2199	3020	2134	3179	2118	2466
KIF3B	3401	3666	3032	4151	3116	3622
TPST1	890	1151	954	1559	835	1254
TOR1AIP2	5220	6689	5387	7758	6145	7366
TM4SF1	10076	14078	11112	16828	10169	12128
RCOR1	2773	2746	3026	3459	2666	3392
PTPRK	2781	3883	3084	4991	3627	3951
GSTCD	1073	1136	1153	969	817	1028
INTS12	1202	1185	1490	1422	1097	1487
ZC3H3	564	505	559	572	446	465
FLCN	1051	1340	1318	2139	1432	2039
STRN3	3019	3239	3477	3470	2408	3134
ZNF239	696	651	745	600	620	738
CASP3	2518	2178	2606	2605	2278	2818
PRIMPOL	538	572	583	473	321	396
ERAP1	2143	2738	2325	4452	3205	3336
SERINC5	512	577	485	659	441	665
ERAP2	510	811	603	1281	846	1071
FAM227A	60	126	45	57	15	16
RANGAP1	7554	6255	7772	7010	5987	6320
ZC3H7B	2913	3469	2756	3680	2657	3026
GDAP1	1827	2374	1848	3293	2174	2294
RAB2A	4332	4373	4621	3951	3016	2904
SLC25A35	213	248	107	219	118	209
NewGene_5407	75	79	81	137	58	78
LIME1	29	41	31	19	38	78
SKA2	4109	3861	4558	3956	3296	3611
PLCB1	2181	2580	2110	2604	1972	2512
NPIPA2	36	68	62	34	44	49
MPV17L2	525	349	480	625	450	513
AES	5410	7186	5598	6728	5148	5233
PTOV1	1263	1562	1178	1614	1311	1088
KIF1B	2786	3187	3205	4228	2734	3381
TXNDC5	18545	21959	22528	26436	20533	25139
ANKMY2	863	1066	972	1628	958	1124
MED7	455	523	626	519	510	435
ACTR3C	74	87	112	112	57	95
RPS20	10131	9914	11833	13291	9568	10665
CMTR2	970	976	1205	1032	692	798
OXTR	58	37	54	16	63	17
TAOK1	7332	8550	7820	9649	7354	8633
MAP4K5	6438	6860	6953	10063	7339	9856
BRPF1	1413	1142	1224	1697	1458	1657
NSUN2	7951	6490	7506	9139	7577	9405
PSMD5	4869	4546	4859	3689	2843	3578
TSFM	1039	932	986	862	772	1008
TMEM101	1034	1193	887	949	693	754
NewGene_3454	65	50	34	72	59	65
CHAC1	132	173	122	314	255	264
NewGene_7522	108	85	80	201	78	127
NRG1	2046	1715	2374	2544	2149	2977
WWP1	3409	3586	3293	5073	3569	4021
NewGene_7529	126	222	132	150	56	153
SPARC	1304	1405	1491	4278	2897	2801
EIF3C	13099	13069	14024	15259	12867	14128
ZCCHC4	1176	1017	1292	819	586	828
TGFA	6380	9296	6905	8171	5010	5888
CAMK2N1	188	289	223	238	228	194
TCP11L2	133	252	159	319	120	199
TMCO4	565	576	541	529	393	540
CT83	140	198	178	183	194	255
LYN	1493	1558	1445	2298	1363	1829
SLCO4A1	320	496	300	612	355	515
SLTM	7031	6567	7164	7710	5939	7865
CTDSPL2	2467	2870	2890	2359	1963	2293
TOMM40	6224	4408	5910	5699	5203	6391
NECTIN2	3004	3543	2978	3499	2557	2813
RNF216	1817	2261	2101	2546	1531	1639
SPPL3	2353	2771	2266	4061	2842	2933
APOC1	126	156	104	179	159	90
FNTA	2574	2990	2668	2857	2006	2504
TTC8	613	756	718	896	706	807
MFSD12	1276	1349	1169	1627	1317	1477
HOPX	141	343	122	281	214	442
NewGene_1140	748	752	690	771	706	960
ZFAND2A	314	255	285	393	232	293
MED17	2366	2444	2513	3013	2401	2903
PLEKHM3	618	976	738	715	661	775
ZNF223	332	503	253	727	489	556
PRNP	14975	14855	15564	18794	13065	16239
RNASEH1	988	972	1107	1047	910	1152
RPS7	24355	21136	25444	25104	19706	20707
PSKH1	845	1172	840	1148	932	859
MRM3	1086	750	840	906	799	918
PARP3	527	643	538	675	408	538
FBXW8	1070	1536	1037	1424	1028	945
RBM17	3783	3387	4080	4010	3574	3767
FBH1	2745	2676	2654	2987	2311	2416
EEF1E1	2339	1947	2596	2084	1725	2046
BSDC1	1678	2068	1655	1802	1548	1748
TMEM234	93	135	113	143	81	148
STMP1	1549	1661	1833	1522	1235	1377
CCDC28B	71	129	83	126	85	112
IQCC	123	158	90	84	72	92
NEURL4	1214	1089	886	973	669	1025
AIFM2	1007	1080	861	1610	982	1392
SCUBE3	98	181	121	175	148	126
RAF1	5621	5911	6310	7734	5897	6774
MRPL48	1487	1495	1528	1333	921	1079
RAB6A	5179	5436	5316	7223	5243	6286
PDE4A	1116	1289	944	1339	874	1165
ASB8	1016	905	1166	1279	870	962
RPS6KB2	1211	1138	1273	1503	1048	1571
NewGene_1987	597	754	622	460	453	543
CETN2	1081	997	1360	1208	850	1079
RPL10	21297	20810	21843	22604	17813	19547
CSGALNACT1	243	245	186	287	173	221
CYP26B1	321	419	274	252	165	189
MRPL35	4177	4086	4696	5489	4423	4954
CCNL2	2067	2443	2092	3001	2127	2349
AGTRAP	733	721	517	798	484	466
CD163L1	847	741	872	906	732	885
FAM200B	725	845	612	714	607	746
HIST2H2AA4	110	93	102	90	82	192
THOP1	3096	2474	2877	2670	2149	2369
ZNF554	82	119	61	73	35	37
RAB33B	334	320	277	295	224	383
C15orf62	44	72	83	36	30	42
PNP	6750	5748	7027	9239	6865	8466
NEDD4	2839	2739	3147	4000	3536	3676
NewGene_939	175	222	169	198	150	131
PI4K2A	1252	1307	1273	1827	1540	1585
CEBPZ	8564	8148	8890	11608	8467	11217
PDCD2	3363	3348	3535	4204	3239	3697
DNAH7	43	55	90	35	32	34
NewGene_6148	92	40	52	95	75	52
ZNF19	139	182	135	190	115	172
NewGene_3157	55	36	42	68	61	79
SELENOI	4925	4923	5304	6781	4528	5661
NewGene_3154	833	1024	924	542	507	556
NBPF10	1497	1421	1368	1725	1230	1158
RCBTB1	1610	1813	1644	1912	1401	1539
PHF11	360	471	332	329	232	293
MED4	2182	2119	2349	2874	2114	2767
LRCH1	1518	1433	1602	2038	1290	1594
SUCLA2	2660	2585	2549	1855	1892	2057
NBEA	259	365	348	352	292	415
FAHD2B	237	243	234	271	167	205
CD82	62	110	18	213	175	86
PELI3	228	315	201	391	223	230
TATDN3	275	382	290	295	181	209
PRDM2	1127	1129	1214	1099	923	1097
MAN2A1	2437	2720	2473	3294	2213	2704
ANKRD10	930	1156	971	1260	1006	1012
NewGene_5656	937	1036	931	874	625	740
SREBF1	1500	2679	1579	2708	1775	1709
SAV1	3569	3953	3663	4583	3550	4330
AMN1	132	166	168	105	61	51
BICD1	1025	1197	1198	1213	807	1206
IGF1R	3115	3725	3058	4262	3347	4179
TMEM43	8643	9658	9081	11547	8284	9806
MTSS1	29	72	41	92	52	44
KIAA0232	1666	1930	1757	2247	1231	1748
OSR1	141	115	113	105	185	106
MAMLD1	1211	980	1144	1093	762	1269
NewGene_8303	2714	2376	3047	2375	2309	3102
ZNF346	699	524	610	788	587	680
ARL13B	1838	1853	1996	2259	1720	2167
TIGD7	637	624	703	595	444	727
PDPK1	2929	3199	2975	3034	2620	3451
NDUFB10	831	898	802	1045	765	948
CRADD	83	58	85	108	102	69
DEF8	1084	1171	1024	1202	907	995
SNUPN	1159	1250	1050	1166	941	989
MDK	535	654	435	736	361	389
AMBRA1	1144	1103	1039	1431	1172	1461
CMAS	2935	3240	2967	3712	2790	2892
HCFC2	559	689	716	811	664	726
PRKAB1	987	981	1149	1396	1174	1425
RERE	1728	1929	1669	2264	1598	1790
LHPP	141	190	140	234	113	166
AP1G1	4588	4994	4555	5933	4628	5313
NewGene_6688	596	499	637	1033	921	1095
TAX1BP1	5687	6569	6106	9195	6103	7210
MTPN	15813	16265	16124	18505	14002	15298
TGFB2	5355	6520	5702	7897	5852	6507
FOXO1	536	636	688	1131	767	856
FBXL5	1877	2034	1940	2242	1752	1741
ARHGEF17	930	1185	1005	964	645	819
GABRE	1005	1385	1127	1454	1047	1262
GUCD1	2590	2592	2523	3326	2336	2809
VSNL1	36	78	100	139	81	83
KATNBL1	1260	1202	1474	1446	926	1186
EMC7	2100	1818	2814	3718	2610	3302
SMG9	1384	1062	1314	1149	1117	1258
UBE2D2	3916	3180	3824	4000	3281	3745
SLC30A9	3790	4864	3662	5122	3733	4801
AVL9	2457	3118	2505	3117	2296	2353
IER5	1009	1032	876	819	742	951
COPS2	5637	5178	5995	6979	5644	7370
ANKHD1	2039	2621	1832	2444	2629	4042
RPP38	598	557	687	853	699	652
NMT2	1267	1266	1448	1233	982	966
TMEM45A	888	1223	875	1756	1528	1880
ZNF678	404	305	420	373	272	398
RYK	5708	6429	5569	8161	6014	7245
TOPBP1	9968	10103	10634	12870	9788	12337
SNRK	1300	1178	1229	1934	1330	1813
LDOC1	353	488	352	475	333	385
EXT1	6677	6384	6417	8827	5804	7474
ARL6IP4	2367	2241	2310	2560	1933	2259
MAPK12	499	587	587	574	403	599
SHMT2	10616	11586	11087	13900	10237	11672
POFUT2	1438	1806	1516	2309	1465	1985
PLCH1	621	865	677	856	651	640
PDZD7	24	77	46	58	34	39
MAPT	319	453	276	389	189	163
NewGene_219	67	139	80	141	44	176
YAF2	1047	899	954	1148	835	1027
SLAIN1	1184	1563	1285	1273	938	957
ISPD	52	75	58	79	88	54
DIAPH3	4408	3648	4613	3112	2628	3010
NPIPA7	306	304	207	261	237	196
MSL3	1347	1576	1484	1405	1337	1362
CLNS1A	6344	6034	6429	7663	5642	7635
TRIB3	700	840	681	1303	826	823
PTPA	3644	3399	3371	3724	2770	3179
TRAPPC8	3109	2891	3203	3298	2818	3423
CMC1	895	1029	904	802	582	602
CCDC43	2175	2285	2373	2561	1783	2212
STIMATE	652	1004	957	954	695	733
HECA	965	1375	1015	1727	1321	1412
WDR17	310	283	291	401	259	189
IFRD1	3945	2833	4560	2952	2298	2815
CBX6	2481	3269	2754	3376	2242	2480
AP3D1	8874	9309	8809	9370	6990	8347
TRMT44	418	451	555	573	367	568
MOCS2	3245	2854	3284	3598	2465	3033
ITGA2	4577	6155	4416	8207	5314	6612
COPS8	4178	4474	4266	5115	3784	4851
DHRS7	553	898	661	1059	800	991
SAP30BP	3044	2596	2895	3807	2913	3221
SHC1	4734	5733	4468	6353	4542	5181
VPS11	1412	1555	1472	1977	1629	1535
RBM33	2571	3225	2654	3304	2669	3311
WDR92	885	854	832	787	568	648
ZNF487	39	10	22	60	46	26
DDR1	702	795	526	1230	746	928
RPP25	968	737	880	989	954	1119
GRINA	2458	3055	2129	4336	2984	2784
SLC2A13	466	650	595	789	584	619
ARIH2	6212	6458	6299	7030	5479	6065
WRNIP1	3376	3418	3336	3297	2447	2500
MRS2	2758	3053	3234	3042	2458	2899
DNAJC19	1235	1507	1348	1384	1043	1177
DTD2	1472	1689	1568	1536	1272	1410
PARP2	3229	3091	3342	3219	2387	3086
GSTP1	4167	3882	4069	5136	3927	3898
AC010197.2	43	20	4	62	64	45
SNAP23	1355	1576	1529	1709	1335	1325
SMIM11A	256	222	169	263	144	206
NAIP	358	551	401	409	261	369
TRIML2	116	148	81	309	346	279
POU2F2	31	65	64	72	64	65
NewGene_2115	74	67	75	114	64	111
NewGene_7488	182	176	237	352	232	339
CLHC1	271	427	406	291	168	258
DUSP19	42	92	55	38	50	26
NCK1	1889	1903	2134	2916	2077	2452
TMED6	44	47	36	22	40	58
RNF2	1447	1645	1505	1872	1607	1887
TRMT1L	1325	1521	1381	1376	983	907
IFI6	308	408	263	512	369	479
TMEM108	336	281	321	364	279	233
AHDC1	589	705	663	731	543	669
SGO1	1585	1351	1614	1225	961	1148
PCOLCE	69	92	71	55	61	55
DAXX	5590	5247	5299	6940	5290	6269
STK17B	1867	2128	1884	3279	2708	3001
WDR66	101	110	92	156	113	90
PHC3	2761	3605	2904	2956	2446	2974
PIAS1	3018	3430	3049	3703	2893	2978
ATG13	3908	4398	3713	6534	4621	5560
MIS18A	1029	820	857	765	647	549
PYCR3	349	281	443	665	573	594
TSTA3	1719	1529	1631	2589	1962	1907
ZNF300	546	474	577	348	407	537
TNIP1	3738	5672	3708	7882	5612	6034
G3BP1	17660	16789	18138	19333	13617	15421
SUMF2	3655	3984	3662	3582	2654	2708
NewGene_5243	108	174	123	131	119	140
NewGene_5248	222	351	268	399	281	364
STRADB	1768	1738	1659	1843	1353	1374
PDZK1	89	119	108	80	78	102
YTHDC1	4227	4646	4307	5253	4344	4943
A4GALT	154	154	159	327	232	212
ADORA2A	40	5	26	81	49	7
ATF4	9348	8867	9039	12611	9574	12050
SLCO3A1	344	675	541	1512	949	1275
LANCL2	1133	934	1164	1648	1514	1863
FIGNL1	1388	1578	1611	2138	1979	2117
SEC61G	853	762	986	1121	920	839
CBFA2T2	1031	1144	999	1148	891	819
NewGene_4118	109	114	117	93	79	98
NUCKS1	32392	35820	34572	35468	26072	28391
MEIS1	136	113	79	165	114	79
MAP2K4	2608	2433	2996	3821	3001	3218
EIF3H	18040	18870	18632	23458	17301	19489
MAL2	512	719	505	880	507	517
UTP23	2761	2626	2985	4166	3159	3855
TNPO2	4056	3620	4318	3761	3631	4166
CCNI	7937	9630	8280	9589	6902	7125
EFR3A	4724	5844	5030	11052	6921	8059
ENOPH1	3255	2894	3658	3057	2385	2726
E2F5	794	1097	886	863	674	853
ABCB8	543	477	448	462	362	401
C2orf42	424	489	507	546	368	441
TRAK2	1730	1927	1978	2062	1438	1881
SLC9A3	458	558	439	563	345	437
NOC3L	3637	3286	3819	2726	2450	3087
MRPL57	720	740	778	693	830	820
EIF4B	19317	22974	19436	20968	15364	17858
PPP1CB	8932	10544	9371	12217	8766	10281
ADAT3	99	83	88	233	133	163
ABCD1	159	246	169	222	202	156
SLC25A38	2123	1812	2017	2576	2132	2554
ESS2	567	496	561	562	545	542
CSRNP1	375	370	316	779	487	576
TRIM59	1350	1651	1385	1291	1108	1562
CRLS1	2411	2311	2296	2609	2159	2881
ZNF394	791	827	1020	1491	1284	1776
UBAP2L	9934	9459	10162	10590	9068	10428
PARD6A	72	88	103	94	85	117
ZNF821	68	130	60	98	59	77
STRAP	10252	9841	10867	11430	8297	10666
AEBP2	2456	3061	2671	3129	2655	2734
PRDX1	18541	16556	19333	19284	15479	18360
DDX58	2930	4389	3180	7266	5607	6017
CMTM7	1640	1732	1719	2299	1562	1924
FBXL2	318	481	289	350	322	352
EEF1AKMT3	483	430	351	404	311	398
SYTL4	635	626	763	1029	655	1159
ATAD3C	80	35	31	68	34	91
CTSK	89	167	68	88	62	132
MCL1	12800	13072	13093	14906	10893	12568
EHD2	4615	4720	4015	5748	3497	5010
MAN1A1	1145	1610	1101	3922	2304	3182
RNGTT	2572	3194	2879	2747	1952	2437
ATG101	933	953	940	1310	1060	1245
CLIC4	14036	16734	15178	19790	14439	15759
SLC9A3R2	1793	1660	1812	1831	1300	1701
CLDN4	1122	1919	1124	2276	1434	1895
FAM84B	663	793	589	1164	780	869
PHF3	4400	4936	4817	6014	4393	6203
CEP70	1457	1422	1368	1897	1214	1392
NewGene_397	701	801	804	751	467	574
ICA1L	120	110	122	129	89	91
PPM1L	269	344	273	338	278	235
NewGene_390	480	687	417	338	235	262
NewGene_398	529	459	533	820	753	1037
NCAPH2	1175	995	1170	1023	841	1024
TOMM34	4267	3821	3840	5228	3883	4264
PANK1	298	393	205	221	137	184
MITF	1081	1306	1242	1249	1082	1430
ENTPD5	943	976	1025	1162	752	898
PLCD1	80	110	107	135	134	147
AASS	1064	1190	1094	1035	886	1051
APOBEC3C	989	1116	756	1318	802	861
IDH3A	5805	5532	6030	6378	4698	5807
WDR72	566	868	559	560	413	625
LYPLA2	2420	2254	2434	4095	3004	3533
ELOA	6975	5857	7610	8873	6965	9136
HIST2H2BE	61	88	62	130	50	127
ZBTB40	2149	2252	2081	2186	1669	2323
AMER1	598	655	669	672	368	434
ORC5	1769	1735	2139	2023	1616	2129
DNAAF5	1888	2143	1930	1801	1493	1530
SLC25A45	59	87	83	154	105	113
CENPJ	1536	1425	1509	1391	1244	1398
PABPC3	66	52	60	77	50	65
PPP1R9A	1161	1562	1101	1433	977	1312
PLEKHB2	7484	7798	8018	7259	5869	6331
BIRC6	5580	6850	5687	9124	6689	8637
NOL10	4717	4332	5333	5956	4307	5130
TSR2	882	779	869	1172	769	911
CTBP1	3440	3404	3395	3771	2816	3069
FBXL4	1465	1849	1490	1437	1222	1212
CCNC	4086	4151	4266	4914	3392	3931
MORF4L1	14159	13632	14630	19623	14287	17018
TNIK	334	490	267	759	505	695
ZMYND8	6145	8380	6276	7548	4912	5622
FAM114A2	897	1237	1077	1017	749	825
FAM167A	156	264	184	291	197	182
PCMT1	3940	3959	4180	4641	3550	4247
GRAMD2A	64	56	22	59	34	27
RHOT1	1271	1469	1186	1222	858	977
ZNF74	311	418	333	227	158	252
P3H2	3415	3337	3591	4345	3268	3733
LSM14A	6300	6787	6899	7960	5823	6822
CPLANE1	874	1477	915	977	707	816
FAR1	8228	8705	9282	9527	7418	9313
ZNF841	857	941	962	1388	1036	1240
KMT5A	1620	1576	1794	1659	1464	1331
NewGene_7913	750	876	726	872	561	632
NewGene_7910	28	24	38	64	58	57
PCDHGA6	98	92	84	91	63	44
SLC43A3	11509	10964	12112	12379	9566	10772
NOL8	4836	4110	4782	3782	3488	4648
IRAK4	705	685	705	696	521	548
TIMM10	1083	677	1177	1001	967	1000
AL160269.1	0	42	56	32	58	0
KCNMB3	76	44	35	38	49	42
CHPF	1402	1988	1527	2551	1847	2482
ACSL3	7657	8670	8549	11734	7587	9540
NewGene_1459	48	74	59	32	10	7
NewGene_1456	423	573	507	525	440	520
BAG6	9533	9135	8565	9753	7573	8159
MRPS23	3445	3527	4009	3840	3035	3434
PRRC2A	13455	13159	12973	12038	9684	10703
PCDH20	647	889	715	1110	1078	1462
TERT	194	162	189	95	72	111
NUTM2A	95	108	83	111	67	70
CHML	2898	3480	3731	2947	2555	3231
RPL39L	556	532	477	420	335	310
IKZF5	1643	1374	1306	1819	1540	1525
CHD9	2157	2300	2341	2642	1957	2672
NewGene_3345	46	59	30	49	45	65
ACTL6A	8621	8289	9567	7683	6740	6908
ZMPSTE24	5634	5042	6459	5898	5176	6084
PPIE	2296	2018	2516	2136	1574	1800
SMAP2	1766	1951	1873	1987	1464	1568
SS18	5203	5150	5481	6585	5006	6221
WHRN	465	742	511	616	454	523
ZNF219	295	410	336	636	439	461
CASP7	1314	1306	1368	2273	1688	2339
ARHGEF40	618	886	514	1054	592	575
NSMF	2514	2862	2383	2884	1786	2462
CEBPD	409	799	265	1029	483	575
KDM4B	1289	1945	1248	1998	1360	1583
TICAM1	590	790	561	949	743	888
CCDC32	369	376	459	608	412	466
ATP2B1	6256	7069	6725	11583	8158	9856
UHRF1	9224	7274	9241	7738	6793	8709
ORAI1	457	498	388	778	566	460
NewGene_4771	76	65	45	89	50	49
DHRS11	696	713	628	914	640	857
DGLUCY	866	1054	872	1263	829	787
SORL1	0	12	0	59	53	74
ARHGAP11A	7426	6414	8152	7459	5438	6853
CHAMP1	2735	2494	2502	3446	2812	3337
INPP5F	1585	1715	1613	1744	1137	1514
CHPF2	1308	1655	1313	2996	2485	2646
NewGene_7141	230	156	180	208	139	163
MINOS1	1489	1479	1795	1620	1355	1335
APPL1	5725	6170	6244	6692	4821	6177
NewGene_5099	507	620	528	400	355	302
PRR29	30	70	79	55	72	66
C4B	79	239	103	60	25	28
CRY2	382	384	289	471	394	361
NewGene_6433	638	617	673	628	444	599
SYF2	2662	2840	2709	3433	3035	3688
RSRP1	933	1297	935	1121	934	1168
OSBP	3620	4683	3803	4853	4032	4740
UBB	22811	19896	21182	26538	21617	25950
CDK1	7496	7159	7637	7258	5099	6218
STX8	572	489	637	543	379	321
ATG2A	1294	1714	1279	2371	1622	1875
EHD1	3052	2588	3210	4721	4052	5009
ANO3	62	72	56	118	106	64
ZNF488	217	196	227	181	189	225
CCNT1	3117	4250	3326	3513	2746	3446
PUS7L	2501	2284	2520	2121	1838	2117
ATG3	5119	3958	4832	5000	3704	4564
LBR	6274	6272	5955	5715	4180	4614
PYCR2	3452	3971	3235	3830	2817	2972
RABL3	1400	1492	1503	1472	1188	1356
ZNF638	4334	5352	4674	4977	3690	4684
SCNN1A	495	896	387	761	631	485
PGM1	4229	5672	4485	7442	4883	5822
MTF1	926	916	1159	1717	1321	1688
ZNF548	379	439	495	525	383	491
GCH1	2001	2122	2074	3646	2612	3401
UTRN	2703	3649	3120	5170	3750	4619
ARAF	1147	941	1043	1141	1022	1102
PTPRJ	6061	9086	6752	8906	6614	6986
C11orf49	848	956	847	1117	608	789
LARP1B	914	818	1073	1009	821	839
ITGB3BP	670	686	698	587	474	546
KPNA4	7135	6103	7289	8178	6438	7203
ZNF407	336	395	402	531	275	413
ZNF142	1416	1027	1449	1241	1068	1424
NewGene_628	65	130	99	134	118	136
CHMP3	7634	7974	8152	10725	7790	9195
PPARD	1060	1045	891	977	985	1194
MTRF1L	2383	2533	2647	3280	2740	3066
FANCE	688	762	797	748	580	650
MAFG	1900	1917	1961	2615	1812	1963
RAPGEFL1	266	328	283	241	178	232
PDK3	350	575	403	448	349	382
C2orf16	41	45	58	25	24	29
TCEANC2	1066	1141	1012	1186	566	785
CHRAC1	3405	3454	3670	4864	3656	3511
TMCC3	174	335	274	265	220	264
TMEM59	5032	6188	5423	8783	6454	7604
TMBIM6	30492	32533	31008	42008	31921	37770
CCDC34	1352	1459	1855	1253	909	1173
STARD8	300	346	287	346	192	225
OASL	2034	3156	2097	7627	5716	5136
NF1	1464	1708	1589	2491	1922	2437
VKORC1L1	5243	5609	5683	5113	3480	3910
ANXA6	5179	6823	5203	8656	6168	5146
GMFB	15635	16581	16216	21715	16906	20558
ZNF441	474	352	417	324	300	415
TMEM87A	1996	2259	2327	3113	2491	2757
DYNC1I2	4827	5513	5280	5069	3503	4003
ABCA1	166	516	180	361	136	262
HIST2H2AA3	108	89	107	88	85	187
MRPL14	844	769	683	780	728	824
GPR137C	228	272	269	293	224	235
HBEGF	2741	1856	2852	5383	4143	5338
LYSMD2	472	520	590	622	465	520
SLC27A2	83	141	130	135	91	188
FBXW11	5435	6149	5674	6642	4720	5282
SPAG5	5822	6176	6165	5328	3749	4706
SPNS2	32	30	34	86	73	106
NOP56	21993	15705	22544	17859	15669	20021
HAUS7	138	295	510	247	159	246
ARHGAP19	1232	1136	1232	1211	1080	1278
LCAT	101	51	100	82	49	74
IL1R1	52	406	149	398	286	253
EIF2D	1830	1757	1665	2006	1204	1452
NLN	2115	2421	2527	2798	1997	2174
DHX38	3372	2979	3177	3613	3039	3900
CENPK	2019	1467	2330	1693	1229	1215
TMED7-TICAM2	706	759	955	597	418	643
EVI2B	356	245	387	622	622	701
DUS1L	1358	1408	1482	1727	1384	1575
CNBP	24363	21400	26259	32228	25829	30998
MT1E	1032	871	1203	1700	1605	1257
FASN	7516	8706	7322	6638	5707	5652
GPR173	148	216	166	276	129	97
U2AF1L4	275	221	199	221	160	167
CAPN2	20016	20711	20093	25304	18061	22702
HES1	294	496	334	413	305	337
USP4	1880	2073	1570	2066	1477	1805
GAS6	1422	1131	1106	1132	1230	1219
CCDC82	2037	2221	2600	3248	2473	3219
SRRM2	17929	17973	18449	18029	15572	19740
ABCA3	99	209	64	205	165	192
EIF4E3	336	531	373	351	212	323
BOLA2	780	827	852	588	679	560
CLSPN	3900	3010	4518	3319	2722	3714
BBS10	1135	1244	1370	1270	819	917
FIZ1	515	608	528	467	371	426
CNOT4	931	859	956	1184	892	1164
FAHD2A	593	564	676	603	453	516
DTD1	1767	1721	1666	2042	1676	1704
RBCK1	3097	3457	2789	3555	2845	2865
KLRK1	89	332	125	0	114	20
SARNP	1473	1755	1814	1979	1390	1694
HSP90B1	75838	86054	78250	109029	80054	91129
CIAO2B	925	1177	1050	877	837	890
RASSF1	407	400	437	592	551	809
MAPK9	3640	4071	3703	3086	2579	2485
CDK11A	934	972	1010	1193	912	1085
CDC27	9488	10013	10181	12457	9738	11416
FAM126B	781	891	1090	1189	953	1263
RNF150	75	139	69	127	88	58
HIVEP1	784	920	860	1014	811	964
AQP11	186	139	166	171	88	99
CCDC169	135	261	186	242	125	183
PRC1	9267	9596	9939	8659	7450	7730
TOP1	10172	11304	11292	10764	8894	10681
TMEM11	918	663	1038	1257	944	1084
MAP3K3	1725	1629	1814	2156	1519	1864
BHLHB9	408	676	590	744	521	664
TAF12	138	140	162	228	116	141
MGAT4B	3846	4767	3741	5604	3811	4456
SQSTM1	12359	12325	11202	23777	18071	18599
MRNIP	1077	1073	927	1118	479	767
RPL8	37627	33389	38153	47234	34606	38634
DOK4	880	920	920	1237	1025	957
ZBED6	7136	3409	5569	12174	7358	11113
EREG	7953	9663	8335	13918	7451	10148
CLCF1	557	385	589	365	288	355
ATF7IP	4271	4778	4689	4956	3635	4247
PLEKHG5	47	118	87	101	86	44
IQGAP3	2987	2766	2675	2119	1629	1794
NPAS2	820	1179	858	1864	1030	1422
KIRREL1	3548	4435	3573	4720	3659	4010
TMEM116	536	522	592	576	326	379
UCKL1	1374	1125	1228	1287	954	1088
DDX27	5429	5030	5454	6107	5656	6774
RNF114	3605	3543	3324	4084	3318	3606
STX16	4366	4877	4579	4608	3098	3328
TRAF5	911	1223	1083	929	655	924
FUCA1	726	1259	720	1654	1008	1037
LEMD2	1310	1590	1197	1534	1240	1245
NewGene_7898	420	517	422	576	339	354
NewGene_7895	459	573	568	574	347	388
ZBED1	607	697	668	1152	825	896
MVD	711	685	830	653	558	517
NewGene_7763	51	31	54	46	37	50
NewGene_7767	66	77	91	21	55	59
NewGene_4600	83	22	42	6	45	8
NewGene_1391	1794	2212	2110	1258	1213	1442
ARAP2	672	639	826	678	581	600
FAM13B	2947	2664	2989	6571	6000	8339
NARS2	1133	1200	1133	982	712	769
ASCC1	908	962	975	1161	830	867
PDS5B	2475	2661	2444	2994	2398	3023
ZNF92	565	687	668	1196	936	1576
NewGene_1644	72	81	96	83	34	62
KANSL1L	657	942	637	800	501	661
IL13RA1	5408	6979	5405	7169	4827	6678
MAGEA2	525	442	451	754	553	775
BRIP1	2118	2197	2384	1917	1573	1998
LIMD2	40	45	54	52	39	21
RIF1	6906	6822	7085	7959	6912	9004
HS6ST1	643	673	584	744	588	609
SLC29A2	597	652	598	761	608	741
NFE2L2	8029	7916	8217	10163	8180	9909
TOM1L1	1701	2104	1954	2381	1718	2410
ARHGEF16	273	349	201	337	289	384
SESN2	293	417	247	695	470	553
ZMIZ2	2180	1925	2239	2112	1716	1989
SMPDL3B	194	366	167	623	385	358
2024-03-02	427	617	395	581	333	427
ARSB	871	879	1022	1234	863	962
CTTN	7753	8939	8009	11886	9127	10680
DHX29	3134	2909	3193	3922	2919	3325
CYP4V2	539	607	387	553	389	485
TRAM1L1	89	149	113	107	90	142
TBC1D15	2101	2520	2353	4070	2819	3536
FTSJ1	1070	1157	1311	1425	1140	1374
TBC1D3K	38	74	63	48	21	65
BOP1	3941	2904	3684	3851	3286	3429
NewGene_4526	72	93	80	55	74	52
STYK1	102	144	160	158	184	264
USP31	854	801	897	908	704	730
DKK1	6058	4529	6590	7013	6257	7829
EPDR1	2828	2862	2730	3155	2193	2143
F2R	1024	1144	1040	1417	1183	1102
TTC21A	56	82	60	47	65	27
PKN2	9880	11854	10551	11909	8979	11601
RPSA	45102	41132	44963	48124	38534	44356
C8orf76	1380	1501	1561	2308	1765	2012
RCN1	15289	16257	14686	23053	16379	18969
ACTB	130298	116732	128193	128441	104670	113376
XRN2	8493	8459	8488	10970	8738	10165
ZDHHC6	2404	2747	2471	2390	1947	2086
RASA4	63	80	71	116	42	76
BCLAF3	640	886	695	597	482	574
CD22	66	57	49	89	69	73
FLOT2	3534	4283	3295	4736	3209	3653
SDF2	2065	2054	1939	2778	2307	2886
FGF14	81	199	310	365	251	277
IFT43	349	481	375	468	207	248
NPC2	2230	2927	2380	4137	3592	2951
ADM	307	258	257	705	721	854
BTBD10	2357	2225	2229	3075	2376	2731
ZKSCAN4	140	209	192	190	141	164
ZNF281	1289	1546	1450	2006	1762	1905
OGT	11991	14786	11827	15417	11156	15367
ARPC5	8544	8913	8693	11259	8620	10302
STX11	99	105	119	255	180	247
PLXNA1	8129	10528	8102	7678	5773	7126
BLOC1S5	1235	1570	1614	1240	994	955
DDX21	23393	20859	24077	26927	22273	26854
BMS1	6973	6784	7436	8881	6855	8985
PPP1R7	2628	2892	2652	2385	1908	2361
PASK	784	766	716	465	368	397
P2RY1	49	59	86	89	43	62
MT1X	144	133	121	162	203	135
FECH	1160	1354	1061	1615	1137	1504
STAG3	61	40	50	50	62	32
AL121594.1	412	3963	390	2980	3792	588
SMIM29	378	328	361	436	349	301
NF2	660	475	580	675	550	594
GTF2E1	1562	1685	1730	1821	1331	1480
CREBRF	952	1393	921	1982	1306	1821
DCBLD1	1578	1767	1497	1465	1157	1057
VTI1B	3640	3954	3927	4348	3491	3745
SFXN1	6600	6766	7081	6447	5434	5735
PSMA3	3002	2870	3304	4030	3318	3574
PIGH	422	474	518	786	638	625
TFEB	74	85	50	95	59	70
PRKAG1	2921	2477	2735	3437	2558	3152
AFAP1	2536	3098	2695	2996	2255	2151
COA4	2327	1902	2247	2351	1806	1958
DICER1	3335	3322	3207	3123	2602	3007
TSR3	833	882	775	1008	875	832
EXOC7	4372	4604	4033	7910	5888	7216
ATRNL1	382	354	154	206	138	189
BMP4	2385	2395	2275	6272	6785	5615
DMAC2L	2111	2425	2462	3000	2168	2503
MTMR12	2839	3459	3002	3509	2579	3079
BAHD1	573	702	500	640	542	525
PCSK7	945	1230	874	1616	1169	1374
DISP2	137	135	89	226	127	214
CDAN1	339	296	299	218	205	207
PGAM5	4309	3116	4051	3766	3424	3919
ZNF316	1145	1181	1203	1552	1202	1530
HSF1	2647	2188	2226	2763	2214	2438
C6orf120	1174	1759	1440	1708	1194	1248
PURA	2009	1978	2200	2096	1742	1976
COL4A3	69	107	63	56	48	39
MAP2K1	4770	5180	4424	6097	4191	4579
ARHGEF35	286	354	313	413	195	321
TINF2	1060	1466	1185	1446	946	1391
EID1	7776	7822	7602	8261	6533	6719
NADK2	1790	1869	1951	2073	1339	1730
PLOD3	5162	5183	5224	6819	4908	6035
C1GALT1	1594	1561	1830	2055	1369	1353
ZNF629	989	1143	812	1597	1116	1611
TRADD	277	334	250	301	206	192
MAP3K21	1004	1092	995	773	563	608
HSF4	361	469	326	358	257	257
CORO1A	47	27	26	49	20	62
NewGene_3711	144	158	170	76	45	61
NewGene_3713	350	353	450	338	242	266
NewGene_3719	37	67	19	60	44	47
NewGene_3718	95	142	50	136	117	147
VTA1	4035	4661	4231	5221	3916	4610
FBXO34	2965	3202	3156	2839	2517	2529
CTC1	1013	1268	1094	1136	845	950
RAB8B	2940	3345	3217	2695	2398	2375
GPT2	1417	1693	1571	1215	1182	1108
NewGene_5094	255	405	177	267	190	202
NewGene_5097	75	79	89	84	40	57
NewGene_5239	237	370	232	423	345	430
NewGene_2042	128	140	154	138	85	157
NewGene_2043	76	86	64	123	87	54
DLGAP5	9075	9297	9754	7866	6047	7307
BABAM2	1252	1400	1143	1366	1003	989
UBR2	2854	3435	2666	4022	2685	3557
DMAC1	549	543	569	499	323	337
MFAP1	1860	2280	1835	2267	1884	2218
LDLRAP1	769	836	940	883	754	1026
JUP	1204	2499	1155	2390	1599	1953
CRYL1	173	238	135	281	217	184
GJB2	178	235	184	257	264	220
REEP3	3748	4545	4151	4616	3175	3538
ZNF549	475	529	435	706	532	707
ANLN	20538	18397	21007	18879	13754	16178
PLAUR	5076	4821	4639	9039	6279	9466
DCTD	4822	4222	4276	4957	3760	4609
PSENEN	1116	1216	1265	1364	1315	1500
NewGene_1029	80	114	59	73	105	82
NewGene_1023	173	182	193	196	137	189
IFT22	704	664	687	594	429	805
NewGene_3879	244	269	246	346	143	219
MKLN1	3368	3694	3394	3921	3093	3880
PLS1	3450	3466	3322	4274	2639	3671
LRGUK	67	43	53	88	26	42
USP13	2087	2313	2393	2240	1708	1821
SHMT1	1543	1542	1522	2188	1420	1947
FAM89B	511	543	551	535	538	620
DPP7	1309	1309	1197	1618	987	1294
CYP2J2	531	567	700	1132	749	882
BTF3L4	3459	3726	3580	4336	3105	3741
MYRF	246	348	188	342	256	204
FNDC3B	9619	12463	10268	16757	11399	14076
AP2M1	14395	15124	13449	18657	15205	16701
FOSL2	7503	8227	7567	7551	5297	5856
NRDC	8671	8694	8571	9713	6782	8100
PISD	1476	1361	1345	1834	1636	1830
RASAL2	2462	3297	2850	4380	3153	4472
VPS9D1	213	223	164	222	194	187
ECHDC1	3972	3827	3738	3664	3280	3661
NewGene_5825	3095	3502	3707	3175	1885	3269
NewGene_5820	488	391	462	342	228	245
NAA35	2524	2545	2639	2625	2233	2901
TNS4	398	566	376	219	198	184
FBXO25	886	1053	940	1003	960	1156
CTSL	3380	3482	3330	4835	3515	4543
NewGene_2834	214	253	177	154	97	148
AGTPBP1	4229	5302	4418	5067	3380	4507
CEMIP2	1500	1764	1628	2873	1982	2535
STARD3	1696	1699	1700	2207	1648	2193
DOK3	357	275	302	282	370	497
HSP90AA1	151319	123347	160288	108891	89681	102917
FIP1L1	3002	2623	3068	3200	2888	2902
HNRNPA0	8943	9092	9034	9344	7527	8465
SOX12	767	1170	749	950	665	547
CPSF1	2686	2537	2552	2801	2315	2538
LYPD8	93	130	124	96	95	122
KYNU	749	1255	790	1692	1234	1136
LY6G5B	1202	1538	1498	1342	1088	1363
RTCA	4784	4511	5054	4793	3893	4374
DBT	3474	3642	3554	3535	2549	3054
NewGene_1569	511	307	451	334	312	405
NewGene_1562	501	579	535	402	494	520
NewGene_1563	39	35	32	60	50	36
AOX1	728	412	785	454	652	550
FIS1	1334	1367	1524	1954	1409	1517
NewGene_6021	1617	1312	1790	1410	951	1321
NewGene_4884	70	94	75	69	25	25
C7orf50	1284	994	1239	1010	830	817
SCYL2	4040	4556	4428	5752	4712	5122
CKAP4	7072	8039	7220	10609	6502	7027
GAS8	933	1087	1010	1299	860	966
GALNS	284	378	289	477	403	279
RARG	565	835	520	994	739	783
NewGene_5590	1428	1137	1472	1222	975	1360
NewGene_5599	471	579	464	462	290	395
HACE1	1096	1259	1117	933	718	907
ALG13	1264	1535	1437	1646	1195	1503
LAMTOR2	408	426	361	450	288	234
ARHGEF2	2873	3273	3042	3123	2354	2939
GON4L	1570	1479	1662	1737	1365	1962
CUEDC1	900	965	863	1274	921	1010
GPR158	823	875	832	872	869	1167
IFT88	684	764	803	755	390	530
SMARCB1	2754	2659	2764	3119	2484	2738
FCHSD1	766	826	761	1057	691	818
PLCG2	187	353	234	499	424	344
TARS	17247	16920	17780	23429	17949	22973
CA5B	229	215	212	172	130	202
PMM2	1987	1675	1923	2942	2183	2839
CASP8	3852	4370	3871	5711	3777	4616
THBS3	187	291	140	205	128	153
PRELID1	7724	6933	7688	8202	6723	8336
SLC23A2	3497	3847	3532	4015	2991	3337
ANAPC5	5745	5908	5561	7573	5237	6430
RBBP9	1723	2100	1993	2504	1604	2058
TDP2	2487	2620	3086	3288	2416	2980
BTN3A3	365	579	398	715	603	613
PGD	5293	4720	5432	3990	3300	3967
PEX14	708	677	795	850	592	667
NewGene_4318	506	484	481	272	251	282
CLIC3	120	261	146	239	149	205
CHCHD2	6241	5668	6536	7030	5921	5986
RIMBP3	30	61	45	41	69	84
PIP4K2A	3301	3557	3233	3546	2895	2932
TRIP4	1311	1128	1444	1306	1076	1250
NewGene_6557	75	88	133	182	205	287
TRIM3	272	279	217	304	263	289
CHORDC1	4823	3463	5068	3734	3385	3733
CDK7	2146	2247	2656	3445	2573	2515
NewGene_6816	63	161	75	84	67	89
RRNAD1	266	331	164	244	173	127
NewGene_6810	52	50	43	53	33	68
NewGene_6813	99	151	97	18	20	13
GGT1	78	139	103	143	98	69
CCNB1	12294	10722	12061	10087	7584	7912
MRPS36	757	909	902	1091	740	766
ABCB7	1356	1516	1213	1589	1070	1584
NUDT13	214	206	119	183	131	124
RLIM	5664	6537	6454	7480	6442	7759
TRIM44	7365	8374	7364	7759	6123	7573
SAR1B	2268	2132	2340	2178	1596	1804
ZNF343	1436	1458	1436	1646	1241	1593
TMEM138	2502	1984	2765	3040	2305	2944
FADS1	7442	7863	7513	10307	6831	7881
ROM1	44	48	43	63	44	48
CCNL1	3704	3992	4130	6812	4531	6010
PTX3	1371	1661	1521	3986	2912	3284
NEU3	1753	1445	1767	968	760	991
NewGene_319	446	636	381	831	453	647
GCA	1164	1433	1143	1326	806	894
NewGene_315	48	45	41	32	32	13
INO80B	380	511	395	649	515	501
MOGS	3639	4330	3754	4594	3178	3545
LUC7L	2831	2868	2727	3479	2801	3177
NDUFC1	272	253	272	315	272	267
TRIM16L	706	733	612	1026	731	783
RPS6KB1	3239	3585	3344	3865	2824	3398
ENOX2	1160	1336	1265	1255	1070	1144
PRDX3	9953	9651	10144	9778	7762	8472
NSD1	3368	4044	3238	3325	2554	2786
GHITM	8733	9062	9268	10019	7886	8949
DAB2	1389	1326	1378	1833	1424	1694
C3orf80	49	45	55	51	61	53
SRGAP3	117	153	123	196	102	97
FAM217B	526	507	756	950	698	906
NewGene_3919	88	264	95	51	45	48
XAB2	2406	2470	2113	2400	1834	2227
NewGene_6847	753	910	795	1066	764	940
TRMT12	121	157	206	284	186	212
OIP5	485	363	444	444	302	374
RHOV	89	128	44	89	44	79
RTL5	91	116	70	129	134	136
VPS18	569	667	605	990	736	821
TSNAX	3112	2963	3096	3533	2715	3062
SEMA3F	72	76	92	166	108	45
ACSS1	324	644	337	1313	973	1210
RNF187	1026	1115	695	1121	818	886
ANKRD33B	2923	2855	3199	3520	2906	4164
CMBL	1683	2089	1592	1787	1376	1388
MTHFD1	8767	7509	8287	8483	6366	7234
ZFYVE21	642	563	505	830	583	684
TOPORS	3261	3344	3549	5456	4118	5160
MBOAT7	3404	3780	3368	3913	3114	3446
PPP1R12C	1651	1702	1567	2298	1701	2161
TRIM13	1172	1172	1118	1249	1144	1247
ABL1	3654	3847	3580	4559	3154	3887
MXRA7	3926	4676	4470	6083	4269	5327
CAV3	31	69	38	78	29	50
TMEM35B	458	518	468	541	391	263
P3H3	232	377	242	314	142	174
EXT2	6565	7131	6364	9557	6551	8397
NRF1	860	722	874	679	564	607
ZNF737	26	46	87	137	97	44
RGL2	2104	2485	1935	1944	1371	1430
TARBP1	782	941	887	612	544	467
PLSCR3	757	836	661	1343	970	976
HIST1H1C	1560	1291	1759	932	932	1671
INTS5	849	725	770	800	583	597
RPS27L	926	1071	1087	1323	1159	1078
AGO2	5839	5916	6062	6239	4729	5331
FZD8	77	83	50	162	131	123
AC000120.3	0	432	192	30	68	0
PSMB3	4876	4193	4678	4620	3736	4406
ITPRIPL2	2113	2552	2482	3473	2755	2855
ZBTB39	752	781	779	1110	720	971
NUP188	6011	5656	6342	5176	4234	5209
ZC3H11A	2664	8334	4017	981	2935	1665
CHMP1B	2579	3248	2631	4431	2911	3443
TPM3	21654	20119	22668	26472	21668	25233
KIF13A	1909	2223	1635	2939	2079	2242
PLEKHG2	655	677	648	641	496	534
KLC4	404	663	421	697	517	569
NewGene_3525	74	88	110	57	7	12
NewGene_7230	231	224	213	274	213	330
IARS2	11043	13791	12154	12899	9424	10169
UBTD1	157	168	109	186	172	172
C2orf72	87	125	53	201	88	103
CXCL2	121	266	104	1180	378	333
REC8	108	102	106	125	67	86
RAB12	2095	2088	2204	2203	1880	1989
SERPIND1	36	52	26	48	67	56
LY96	90	95	49	89	75	81
NewGene_1961	67	65	71	73	54	18
NewGene_1962	493	624	457	448	382	524
ELOC	1794	1721	1986	2268	1921	1877
NewGene_1967	9156	10594	10333	9741	7294	8806
LSM7	509	652	598	722	593	584
POLR2J	1337	1455	1682	1910	1585	1661
TULP4	905	1068	945	1005	683	1011
H6PD	1652	2560	1526	2180	1228	1349
ZDHHC24	370	363	328	372	276	229
ROMO1	266	271	295	339	350	308
ERGIC3	4803	5034	4866	5971	4339	5575
IMPACT	1512	1818	1594	2076	1474	1813
KIAA1217	627	888	639	2187	1397	1738
ZRANB1	1146	1248	1261	1469	1113	1435
NewGene_1802	75	65	36	93	36	64
ZNF804A	227	128	170	261	185	204
DCLK2	125	113	115	134	137	206
SEMA3A	1400	1509	1433	1753	1421	1845
MTMR2	3829	3604	3847	4885	3860	4729
GTSE1	1930	2096	2278	1928	1823	1811
PSME3	14175	11437	13241	15082	11994	14806
TUBG1	4368	3606	3842	2898	2205	2073
NTPCR	1023	1212	933	1265	902	952
RPL27	11230	11014	13112	12871	10548	10491
NewGene_4252	170	160	183	189	119	134
DDX39B	11304	10852	12529	11478	9102	10776
CTNND1	9913	12744	10234	14084	11357	13351
ZBTB26	616	850	630	770	407	497
CYB5R4	2154	2415	2436	2967	2146	2565
MCC	157	195	130	260	148	151
ZNF524	86	152	166	153	141	136
GOLGA7	1996	2479	2228	3396	2196	2653
C11orf95	747	704	819	1253	874	1307
PLPP5	346	435	396	410	311	315
GINS4	1548	1344	1526	1328	1071	1215
ENPP2	666	1679	754	2820	1948	1852
KDELR1	6027	6567	5824	6859	4741	5645
ALDH3A1	44	93	75	76	49	69
SMARCD2	3269	3408	2996	3792	2850	3185
ZW10	2285	2243	2149	2642	2464	2523
OCEL1	111	193	93	286	187	182
MYO9B	2652	2870	2592	3458	2678	2998
BUD23	2257	2022	2289	2248	1597	1970
CD33	38	23	44	72	56	77
C12orf49	2923	3207	2878	4506	3552	3886
NewGene_843	77	129	126	203	103	128
NewGene_848	68	145	109	233	140	170
ZNF532	2376	2526	2258	1763	1179	1530
MXI1	1830	2683	1727	2449	1529	1883
SMNDC1	2604	2917	3079	2869	2191	2807
NOTCH1	1430	1600	1492	1212	909	1091
PARK7	6854	6891	7432	7765	6567	7052
AAMDC	195	215	144	171	246	175
ERRFI1	20442	27573	20460	33477	21217	27279
LAGE3	292	352	308	291	220	220
ANXA4	1879	2410	1767	2994	2113	2239
FGFR1OP	1390	1403	1431	1466	1260	1396
SFT2D2	4582	4869	4937	5590	4546	5097
PACSIN2	2511	3364	2573	3306	2415	2689
RHBDD3	240	263	274	369	288	318
CYB561A3	680	792	632	528	450	558
COQ9	1132	1321	1356	1448	1119	1284
MCTS1	2314	1998	2592	2055	1401	1595
C12orf66	223	300	106	143	68	72
TMA7	1403	1456	1604	1624	1616	1532
MINDY1	98	267	206	202	165	154
TMED2	14078	13659	14194	18513	13369	14286
DOCK3	822	1077	738	1273	952	1095
WASL	2725	2961	2809	3787	3090	3599
TAF6	3311	3024	3031	2690	2166	2490
FAS	360	383	498	565	355	485
PHF20L1	3376	3876	3809	4895	4027	4811
IKBKG	930	545	601	822	560	680
NewGene_582	650	417	799	247	162	366
GTPBP8	1212	1191	1384	1556	1220	1561
GPN2	1394	1627	1594	1834	1488	1755
SEC24A	2623	3075	3055	3510	2822	3713
IPO5	20133	18114	21671	16400	15799	18980
LITAF	1445	1592	1344	1962	1430	1605
H1F0	10603	14655	10874	14244	9371	9793
OAT	6512	6996	7024	8976	7157	7688
KRR1	4772	4531	5008	5509	4308	4900
BPNT1	1762	1935	2011	2941	2160	2740
SPATA17	57	71	47	57	31	47
BROX	2741	2994	3017	3365	2894	3219
UBE3A	5111	5001	5651	5598	4404	5388
UBE2D4	680	721	737	588	568	630
NEK10	52	52	57	81	73	49
RPL24	10606	11397	12260	11107	9069	9731
CYB561D2	266	287	221	398	277	310
RRP12	3964	3420	3691	4094	3752	4334
PLAG1	607	725	663	537	416	444
CCDC68	771	910	690	1126	779	999
KBTBD3	88	225	140	183	84	102
UBN2	1135	1573	1153	1315	1012	1431
ZFP36L2	1359	1904	1587	2503	1405	1722
SGSH	880	920	696	1646	1299	1256
FOXK1	1540	2159	1538	1779	1397	1335
COX6C	1654	1740	2072	1962	1808	1492
CMPK1	9254	9657	9863	11125	7981	9729
INO80D	1379	1611	1713	2331	1570	2224
PMF1-BGLAP	129	230	91	16	114	60
ONECUT2	550	524	625	497	245	365
VPS4B	5599	5360	5638	3939	3188	3583
NewGene_104	819	1311	917	1141	642	794
NewGene_101	32	122	99	23	41	24
CCND3	1961	2196	1865	2621	2101	1961
BYSL	2140	1586	1920	1767	1790	2020
USF1	1245	1445	1288	1963	1518	1880
PITPNC1	69	109	96	132	134	149
IMPAD1	7868	9580	8541	12854	8299	9584
RPS9	12604	12011	13974	13946	11919	13458
FBXO33	1713	2166	1874	2976	2462	2627
MCOLN1	677	536	530	594	638	732
INTS6L	459	502	466	699	446	532
LIPG	1097	1324	1148	1961	1289	1549
DIRC2	898	869	937	1248	946	1081
PHF2	2012	2332	2117	1580	1021	1381
RPS26	4841	4109	5046	4468	4257	4712
C14orf28	131	157	164	134	100	148
ITGA5	3437	4644	3656	7534	4110	5016
SLC2A6	190	177	147	298	301	235
CACFD1	113	194	92	160	87	115
SNRNP25	821	591	815	820	735	814
POLR3K	731	462	741	562	559	601
C1orf50	269	220	298	275	189	293
EXO5	552	412	618	626	493	602
MT-ND2	271683	259876	278710	336422	281494	305567
PIK3CD	281	415	277	284	241	214
TFIP11	1926	1910	2148	2783	2338	2803
SRRD	1027	1129	1087	944	788	966
PATZ1	1334	1510	1419	1532	1417	1554
TRIOBP	1158	1356	1119	1974	1219	1560
PIK3IP1	8	66	44	93	15	42
ZNF274	1894	1889	1596	2231	1802	2339
GATAD1	1553	1873	1618	1791	1325	1758
TPRN	328	313	264	292	204	383
MBLAC2	580	613	527	551	457	346
SIK3	1148	1095	878	1405	1137	1274
MPZL3	248	232	233	451	269	353
UBXN6	2092	2153	1785	3223	2453	2797
CHAF1A	2773	2680	2992	2795	2507	2844
HDGFL2	2690	2951	2889	3205	2292	2768
PLIN4	218	546	200	371	244	283
MARS	9019	8600	9039	10619	7729	8875
MBD6	596	796	656	637	505	529
CLCN3	3396	4628	3677	5842	4167	5096
BEND3	561	810	713	569	400	518
DNAJC22	483	833	505	698	437	565
CCT6A	24947	21197	26588	23070	18907	22102
KIF15	2280	2448	2486	2078	1735	1815
SEMA6A	133	236	89	117	42	124
INPP5K	1966	2137	1709	3399	2561	3234
ARHGAP31	1711	1779	1735	3460	2493	2962
COX5B	984	970	979	1135	849	880
REV1	1383	1445	1503	1691	1157	1625
NewGene_2574	122	120	122	70	35	87
MED29	1857	2073	1838	2727	1893	2446
KDM1A	5192	5660	5370	6086	4275	4820
ZBTB7C	113	142	115	173	109	200
PTGER4	443	440	441	1074	772	831
NewGene_3482	259	432	342	149	78	165
PHF23	2887	3047	2475	3808	3059	3816
NewGene_1882	77	138	67	131	78	107
NewGene_1887	1310	1361	1186	1001	666	768
EIF3G	8392	6614	7115	8692	6895	7501
PPAN	1685	1204	1630	1445	1552	1886
C19orf66	231	369	141	419	316	279
DNMT1	16380	14283	16472	14928	12481	16312
[truncated: 11,015 more rows]
